# Supplementary material for: Structural and deleterious burdens and their effects on yield traits in foxtail millet domestication
Source: iScience. 2025 Aug 6;28(9):113295. doi: 10.1016/j.isci.2025.113295 (PMC12397917; doi:10.1016/j.isci.2025.113295)
Supplement: Table S1. 26 foxtail millet genomes used for constructing a pan genome [file mmc2.xlsx]

## Sheet: Sheet1
Sanple	Group	Original producing area	Original producing area
W01	Wild	China	China
W02	Wild	Iran	Iran
W03	Wild	Poland	Poland
W04	Wild	China	China
W05	Wild	England	England
W06	Wild	China	China
W07	Wild	Canada	Canada
W08	Wild	Russia	Russia
W09	Wild	China	China
W10	Wild	Turkey	Turkey
CV01	Cultivated	China	China
CV02	Cultivated	China	China
CV03	Cultivated	China	China
CV04	Cultivated	China	China
CV05	Cultivated	China	China
CV06	Cultivated	China	China
CV07	Cultivated	China	China
CV08	Cultivated	China	China
CV09	Cultivated	China	China
CV10	Cultivated	China	China
CV11	Cultivated	China	China
CV12	Cultivated	China	China
CV13	Cultivated	China	China
CV14	Cultivated	China	China
CV15	Cultivated	China	China
CV16	Cultivated	China	China
