# Supplementary material for: Structural and deleterious burdens and their effects on yield traits in foxtail millet domestication
Source: iScience. 2025 Aug 6;28(9):113295. doi: 10.1016/j.isci.2025.113295 (PMC12397917; doi:10.1016/j.isci.2025.113295)
Supplement: Table S2. Biological processes shared by cultivated and wild populations during the domestication of foxtail millet [file mmc3.xlsx]

## Sheet: Sheet1
Category	Term	function	Count	%	PValue	Genes	List Total	Pop Hits	Pop Total	Fold Enrichment	Bonferroni	Benjamini	FDR
BP	GO:0016310	phosphorylation	44	8.36502	2.17287e-11	Q9FID8, Q8S9L6, Q6R2J8, O64793, Q1PDV6, Q93YN1, C0LGG9, O64477, Q9LSR9, O65405, Q9LMN8, O81906, Q9LMN7, Q9ZR08, Q9FGL5, Q9LMN6, Q9LY50, Q9C8I6, Q39191, Q8RWZ5, Q9S9M5, Q9LMP1, O49564, Q9LDN1, Q9SXB4, Q93VK0, Q9ZP16, Q9FJI1, Q9S972, Q9SY89, Q8VYK9, C0LGH2, Q3EDL4, C0LGH3, C0LGP4, Q9SYS7, Q8RX80, Q9LPQ3, C0LGT6, Q0WR59, Q9SGP2, Q39202, O23082, C0LGX3	245	1347	23985	3.19785	9.452e-09	9.43025e-09	9.27815e-09
BP	GO:0007166	cell surface receptor signaling pathway	6	1.14068	0.000261707	Q39191, Q9S9M5, Q9LMP1, Q9LMN8, Q9LMN7, Q9LMN6	245	56	23985	10.4891	0.107615	0.0378603	0.0372496
BP	GO:0046777	protein autophosphorylation	8	1.52091	0.000360977	Q8RWZ5, Q93YN1, Q43125, Q9LSR9, P0DH86, Q8RXE7, Q9S972, Q3EDL4	245	129	23985	6.07119	0.145342	0.039166	0.0385343
BP	GO:0071398	cellular response to fatty acid	3	0.570342	0.00150493	O65378, Q9ZUN4	245	6	23985	48.949	0.480628	0.0811451	0.0798363
BP	GO:0050896	response to stimulus	4	0.760456	0.0167662	Q9SYS7, Q8S9L6, O49564, O65405	245	53	23985	7.38853	0.999361	0.519752	0.511369
BP	GO:0009202	deoxyribonucleoside triphosphate biosynthetic process	2	0.380228	0.020243	Q9SJ20	245	2	23985	97.898	0.999863	0.549091	0.540235
BP	GO:0006952	defense response	13	2.47148	0.033063	O65399, Q9C768, O65378, Q7G1L2, Q43125, Q9ZUN4, Q9M667, Q9ZU91, O64517, Q9SH22, Q39214	245	645	23985	1.97314	1	0.717467	0.705894
BP	GO:0009263	deoxyribonucleotide biosynthetic process	2	0.380228	0.0498448	Q9SJ20	245	5	23985	39.1592	1	0.785405	0.772737
