# Supplementary material for: Structural and deleterious burdens and their effects on yield traits in foxtail millet domestication
Source: iScience. 2025 Aug 6;28(9):113295. doi: 10.1016/j.isci.2025.113295 (PMC12397917; doi:10.1016/j.isci.2025.113295)
Supplement: Table S3. GO enrichment results in SV region [file mmc4.xlsx]

## Sheet: Sheet1
Category	Term	function	Count	%	PValue	Genes	List Total	Pop Hits	Pop Total	Fold Enrichment	Bonferroni	Benjamini	FDR
BP	GO:0016567	protein ubiquitination	289	2.5613755206948507	5.17637e-34	Q9LF41, Q8L9W3, Q9LND7, Q8L4M1, Q9C9V6, Q9FFF9, P0C035, Q9LYZ7, Q941B6, Q6NQG7, Q9SW11, Q8GX29, P42743, Q9LNT9, Q9SY59, P42744, O80970, O82353, P42749, Q9M0V3, Q9SA69, Q9SJ85, Q8LGA5, O22286, Q9SKK0, Q9FL07, Q9LUQ5, Q9FIK1, Q9SKK8, Q9LFC0, Q8GYT9, Q9M1W7, Q5PNY6, Q8RX01, Q6DBH0, Q8LPS2, Q8L3Z8, O22197, Q570X5, Q8L829, O22755, Q9SJJ7, Q8GY23, P43254, Q9SYH3, Q67YI6, Q3E9F7, Q84JL3, Q9FVS6, Q8LA32,…	5210	661	22992	1.9294583615240097	1.3246321950812372E-30	1.3246321950812372E-30	1.2423279672508672E-30
BP	GO:0009451	RNA modification	94	0.8331117610564567	3.58431e-31	Q9C7V5, Q8VYH0, Q9FNN7, O23266, Q9LUJ2, Q9FNN9, Q9FIH2, Q9ZQE5, O49619, Q9FXA9, Q9ZVG8, Q9C9I6, Q9SVP7, Q9FLZ9, Q9FK33, Q9SVH0, Q0WN01, Q9LU94, Q9LNP2, Q9C9I3, Q84MA3, Q9LFL5, Q9FHR3, Q9FFN1, Q0WVU0, Q3E9N1, Q8S9M4, Q9C501, Q1PEU4, Q9LKA5, Q9CAY1, Q9LIE7, Q9SR01, Q9LR69, Q9FJY9, Q9SCT2, Q9LIQ7, P93005, Q9FJY7, Q9STE1, Q9SHZ8, Q9ZUW3, P0C8Q8, P0C8Q7, Q9LXF2, Q9FND7, Q9LTF4, O23169, Q9SIL5, Q9MA95,…	5210	133	22992	3.1189990330913653	9.172243079793029E-28	4.586121539896514E-28	4.301169087827915E-28
BP	GO:0009793	embryo development ending in seed dormancy	212	1.8789329079145618	3.92569e-25	Q9SS94, Q9LZL3, Q9SRX2, Q93ZV7, F4IHL3, Q9FFF9, Q9SIF2, Q94A15, Q9FWX2, O81024, Q3E6P4, Q9MAG8, F4HVJ3, Q9FG71, Q6NQH4, Q9LNC5, Q9CAD5, Q9FHI1, Q8LJW3, Q9SY69, Q56XV8, Q9SA76, Q7DMA9, Q8H1R4, Q4V399, Q9LFS2, Q9XEA0, O23049, F4KHD8, Q84W65, Q06915, O81004, Q9SYH4, Q9LRZ3, Q8LAD0, Q6NPS8, Q9ZT96, P45432, F4J8G7, Q8VYE2, Q8LPQ9, Q56XY2, B9DFG3, Q9LHE7, Q5IBC5, Q84W56, Q8L9C4, Q8LPQ5, Q9CAR0, Q8RXF8,…	5210	485	22992	1.9290040960088648	1.0045838598995076E-21	3.3486128663316926E-22	3.14055134005317E-22
BP	GO:0015031	protein transport	194	1.7194008685633255	8.14983e-21	Q9SS94, Q8LLD0, Q9M2J9, P46032, F4IQV7, Q9STT2, Q9FGH9, B7ZWR6, O80977, Q9FFF3, Q42510, Q8RWH9, Q9LMJ4, O23429, F4K2K3, F4I1N8, Q0WTY4, F4IGA5, F4JYJ3, Q96254, Q9FG72, P53492, Q6IDL4, Q9ZNT0, O82197, B9DFS6, Q9SCK0, Q9C829, F4IRW0, Q9M0E5, O48850, F4JT76, Q8RY25, F4HZZ4, Q8L838, Q9LHG9, Q8RWG8, Q9LHG8, Q9SRQ3, F4HXV6, Q9SRI1, P35402, Q8W4C8, O23657, Q9LNK1, Q0WPZ7, O04486, Q8GUL1, Q9LQY3, Q9SUG7,…	5210	461	22992	1.8571194224355798	2.0855414857558173E-17	5.213853714389543E-18	4.889897973636148E-18
BP	GO:0009658	chloroplast organization	91	0.8065230878312506	4.68083e-20	Q8LEF6, Q8RWL6, O22056, Q8RWT8, F4IQV7, Q9ZW85, Q9LW57, O82234, Q9SUJ1, Q9SLD9, Q9LSA9, Q93W77, Q8VZV9, Q9SZL6, Q9M0Z3, O65272, Q9FIG9, Q9SN86, Q94B60, Q9FVQ4, Q8L7N4, F4IV66, Q84JF5, Q42545, Q9LS48, Q9LVW6, F4JTP5, A1L4Y1, Q66GP4, Q75QN6, P31170, Q9SA76, Q8S944, Q8L5Z4, Q0WVV0, Q8H1R4, Q4V399, Q56X52, Q93W20, Q9MA15, O82261, Q8GXD9, Q8LPR9, Q9LXR9, Q93YN0, Q9LXJ0, Q84V03, Q9SYX2, Q84RQ7, F4I0K2,…	5210	161	22992	2.4943336393223734	1.197824144001816E-16	2.395648288003632E-17	2.2467979254430313E-17
BP	GO:0006397	mRNA processing	116	1.0280953647079678	5.75822e-20	Q8L4M1, O23266, F4IN78, Q8LK93, Q8VY74, Q8GWQ6, Q8W034, F4KDN0, Q8GUU3, Q9XFR5, Q8W4C3, Q9LQI9, Q9LNC5, Q93VM9, Q8RWG2, O64642, Q9SR06, Q8LDS5, Q9LFC0, Q8VYW1, Q39061, Q9ZVD0, Q6NLV4, Q9LTF4, Q8W4B1, Q9C658, F4J077, Q93Y16, Q02166, Q9M8T6, Q9SYP1, F4JCU0, F4JRJ6, O82178, Q9M1V3, F4IAT2, Q9XER9, F4IZM8, Q9LJ98, F4J8G7, Q6NLS8, B9DFG3, Q9FQ03, Q8W0Z9, Q9FQ04, Q8VZG7, Q8LB54, Q94AF7, Q3E6Q1, Q9LN01,…	5210	230	22992	2.2257130935491944	1.47352953296689E-16	2.4558825549448166E-17	2.3032896177677064E-17
BP	GO:0009737	response to abscisic acid	187	1.6573606310378446	5.40715e-18	Q9LD83, Q9FNN9, Q9SMN1, Q9FNN2, Q9FML2, Q9M219, Q9FIL7, Q9ASW3, Q9FIL1, Q9FXA9, Q9T0J3, Q5EAF2, Q8LFX7, Q8VXV4, Q94KE2, Q9C8K2, Q9M8M6, Q6R0C4, Q93YS6, F4KCC2, Q8LGA5, Q8L8T7, Q8GZM7, O04515, Q9STM3, F4JTP5, Q9LVS0, P93006, Q75QN6, Q9SY69, Q9LS40, Q9SJZ6, Q9SLV0, Q9M8L9, Q9M3B3, Q9C776, Q8S3D1, Q42539, Q9M3B1, O80719, Q8RXH2, Q93ZT5, Q8GYB4, Q9C778, Q9ASU8, Q9FNL7, Q93WF6, Q9SUP1, Q9FY93, Q9FUR2,…	5210	462	22992	1.7862352618590625	1.3836901890452453E-14	1.976700270064636E-15	1.853880675324395E-15
BP	GO:0008380	RNA splicing	81	0.7178941770805637	2.58828e-17	Q8RXN6, Q8L4M1, Q94C11, Q93ZR3, Q7XA66, Q9SSR4, Q93ZJ9, Q9FGL9, O22899, P92966, Q8VYD3, Q9FMP4, P92964, Q9MAC5, Q8VY74, Q9FKT5, Q8W117, Q8GWQ6, Q8W034, Q9M891, Q9FJR0, Q9ZSZ8, Q9XFR5, Q9FMG4, Q9M3G7, Q9LNC5, Q93VM9, Q8RWS8, Q6ICX4, F4IUY8, Q9FNQ1, Q9LT25, Q9LU44, F4K4J0, Q8LDS5, Q9LN69, Q9ZVD0, P0C883, F4K2E9, Q8W4B1, B6EUA9, Q93Y16, Q948R9, Q9M8T6, Q9LY75, Q9ZU27, Q9SYP1, O22315, Q8RWB1, F4JRJ6,…	5210	146	22992	2.448336970525596	6.623402137669434E-14	8.279252672086792E-15	7.764832517783627E-15
BP	GO:0009640	photomorphogenesis	46	0.4076929894531596	2.30003e-13	Q93Z18, F4K460, Q9T014, Q9C5Z3, Q43125, Q02166, Q9SYX2, Q42381, Q8GWQ6, Q94BM7, Q8W575, C0SVM5, Q8L5U0, P43254, P45432, P43255, Q9ZR72, Q9CA86, Q8LGH4, Q9S7C9, Q42529, O22940, Q9LJX0, Q8VYI1, Q84VZ1, Q94JU3, Q9SY88, Q42485, Q8GXJ1, Q9SYM2, Q96288, Q71DJ5, Q9C5J9, Q9SZU7, Q9M2U1, O22130, P48731, Q8W207	5210	71	22992	2.8591603362980185	5.886677811872687E-10	6.539747798088866E-11	6.133409423764471E-11
BP	GO:0009873	ethylene-activated signaling pathway	91	0.8065230878312506	9.8173e-13	O65020, O22259, O80339, Q9LND1, F4HVW5, Q9C591, Q9M0J3, Q9FZ90, Q9FPR3, Q94AN4, Q9LM15, Q1PFE1, Q9FH54, Q9C9I8, Q9FYK5, Q52QU2, Q9LTC6, Q05609, Q9C9I2, Q6PQQ3, Q9C5I3, Q9FJ90, Q93VM9, Q8LDC8, Q9FX43, Q9LUM4, Q9SKK0, Q9SFE4, Q9LY00, Q9XIH7, Q9FJQ5, Q1ECI2, Q9LYU3, Q8VZI9, Q9STM3, Q9M644, Q94AQ6, P42736, O82503, Q5YGP7, Q9SUK8, Q5YGP8, Q9SZ06, Q9S7L5, Q94AH6, Q9SJZ6, O22174, Q9LYD3, F4JSE7, Q9M9B2,…	5210	198	22992	2.0282207875298086	2.5123499947099504E-9	2.5122466519889556E-10	2.356151607961506E-10
BP	GO:0055085	transmembrane transport	126	1.1167242754586546	6.9756e-12	Q8LEF6, Q9FWX7, Q9LYR6, Q9SUV1, Q9FFF9, Q9MAX3, Q9STT5, Q681Q7, Q8LG98, Q9XI74, Q9FKP1, Q8VZR6, Q93VV9, Q9LK50, Q93VV5, Q9C8K2, Q3ECP7, Q8LPK2, Q9LDX3, Q94FB9, Q9C5M0, Q9SZY4, O80725, Q9LZ20, Q9M0M2, Q9SRI2, Q9LZB8, Q9FF46, Q0WVE9, Q9C5D6, Q56ZZ7, Q9C5L3, Q9M3B9, Q8H1R4, Q9LZJ5, Q9SL56, Q84L08, Q9SYG9, Q6AWX0, Q8GYB4, Q8RWN2, Q8GZD4, F4HT41, Q9FNL7, Q6NLC1, Q9ZWG1, O64515, O64759, Q94AG6, Q56XQ6,…	5210	315	22992	1.7652207293666027	1.7850668498908817E-8	1.6227773246243494E-9	1.5219482528716056E-9
BP	GO:0051301	cell division	119	1.054684037933174	2.44416e-11	Q9SS94, Q9LJD8, Q8LPL5, Q9FJF5, Q9FFF9, Q8W4D8, Q94C59, Q501D5, Q8GYM3, P53492, F4IK01, Q9M1G5, Q9LHG8, Q9S9P0, Q9FQ20, Q9FHI1, A5HEI1, Q67Z52, Q8W4C8, Q8GYT8, Q9SY69, Q9S7L5, Q9SZ06, Q9FMB4, Q8L3Z8, Q6Q1P4, F4IIU4, Q9SZA4, F4J077, Q9C778, Q9FQ19, F4JUQ2, Q9C4Z7, Q9FGN7, Q9SUH5, Q9SCU1, Q9ZPR1, Q8VY57, Q7XJ60, Q9C7G0, Q56XY2, Q9FKE6, Q9FII5, Q9FQ04, Q8RXG3, Q93VK9, Q0WQE7, F4IVL6, Q9SCN8, F4I241,…	5210	297	22992	1.7681924814362433	6.254594975274586E-8	5.212171805600147E-9	4.888320567972002E-9
BP	GO:0009651	response to salt stress	150	1.329433661260303	4.08999e-11	Q9M9H3, F4IS91, Q9FNN6, F4JIK2, Q9SMN1, Q9SIF2, Q9FML2, Q9FIL7, Q9FIL1, Q9FXA9, O23702, Q5EAF2, Q9LNT9, Q9SY59, Q9LT75, Q2PS26, Q9C7A2, Q9LIR4, Q9SCK1, Q8GTS1, Q9C8K2, Q9FUS8, Q9M8M6, Q9C9U5, Q38806, O04515, Q9LT68, O80683, P93006, F4I9E1, Q9ZPY9, Q8RXY6, Q7DNC3, Q9SKT1, Q9M3B3, Q39008, Q42539, Q9M3B1, O04529, Q93ZT5, O22197, Q9SUP1, Q9FY93, Q9LT57, Q9FMR5, Q9SZR3, Q8RX71, Q9C9K5, P34791, Q9XI90,…	5210	403	22992	1.6425751203783525	1.0466268274278434E-7	8.05098519801618E-9	7.550748134130064E-9
BP	GO:0040029	epigenetic regulation of gene expression	42	0.3722414251528849	5.27069e-11	Q9SGH2, Q8S8F8, Q9LHF5, Q94BT9, Q6EVK6, Q9SB63, Q9ZQX6, Q9C5G0, O23372, Q9ASP6, Q9SIW2, F4K4D6, Q9LYE3, F4IF36, O82175, Q2LAE1, Q8RWR1, Q9XIP2, F4HZD1, Q5PP37, Q9LNE8, Q9XFH4, O22781, Q8RX28, O22607, Q67XX3, Q9FQ04, Q9STM3, Q8VZI9, Q8GXJ1, C0SV12, Q9SUM4, F4K3G5, Q67ZB6, Q8VYB9, Q9SF36, Q9FF80, Q8RWS0, Q8GZA8, F4IHS2, Q9SUE7, F4JF14	5210	69	22992	2.686205457731787	1.3487679162427213E-7	9.63405936925675E-9	9.035460135293552E-9
BP	GO:0051028	mRNA transport	37	0.32792696977754143	5.35941e-10	Q9SMV6, Q8L4M1, Q8LLD0, Q8RXH2, Q8GYF7, Q93VR9, Q8L748, Q8RWH9, Q93ZJ9, Q9M8T6, F4KHD8, O04326, F4IGA5, Q8L7F7, Q8W034, Q24JJ9, Q9LPZ4, Q9C829, Q38942, O22224, Q8RY25, O48533, F4I1T7, Q8RWG8, Q9FVW4, Q8L719, F4HXV6, F4K4J0, Q9FFK6, Q9C7F5, Q8LDS5, Q6NQ72, F4KBW6, Q6A332, Q8GWR1	5210	60	22992	2.7213819577735125	1.3714716879942301E-6	9.143151758012376E-8	8.575054403763073E-8
BP	GO:0009738	abscisic acid-activated signaling pathway	100	0.8862891075068687	1.17614e-09	Q9SKN0, Q9LVH4, Q84VW5, Q9FLB1, Q9SRT0, Q8L4M1, F4I240, Q9ASS2, Q9FNN6, Q9LD83, Q9C9Z9, O81902, F4I1S7, Q9ASW3, C0LGQ9, Q9FPR3, Q94BT9, Q84MA2, Q9SND6, Q93VR4, Q9FNA4, O65272, Q9C5Q2, Q9LSE2, Q9FIK8, Q6NPN9, Q6DBD7, F4I3V6, O80920, Q9LY87, O80888, Q9SR02, Q9ZVP5, O04515, Q9STM3, Q9LU44, Q9FJ00, Q9M884, F4JGZ1, Q75QN6, Q9LP65, Q9SJZ6, Q39263, Q39266, Q39265, F4JNX3, O23523, Q93ZT5, Q9C778, Q9ZNQ8,…	5210	250	22992	1.7652207293666027	3.00973877476185E-6	1.8810896174179786E-7	1.7642106611188545E-7
BP	GO:0016042	lipid catabolic process	82	0.7267570681556323	2.78452e-09	O48723, Q680C0, Q9SHP6, Q941F1, Q8LB81, Q9LU14, Q9ZQI3, Q9LMJ3, Q67ZU1, F4HX15, Q8W5R2, Q67ZI9, P93733, Q7Y220, Q9SXP7, Q9ZUE4, Q9FK75, Q9LZC5, Q39033, O23470, F4JFU8, Q9LZS8, Q9LZS7, Q94FB9, Q9SV43, Q84WP5, Q9SVU5, Q9FHM9, Q9C5Y0, Q9M8Y5, Q9STM6, Q94CH6, Q9FJ45, Q94CH7, Q94CH8, O80522, Q9FJ41, Q9FHQ1, Q8L5Z1, O23181, Q8LFJ9, O23522, Q9C857, Q9S745, F4HXL0, Q8VY93, Q9CA68, Q9SJB4, Q9LZA6, Q9M153,…	5210	195	22992	1.8557448693341208	7.125553499021109E-6	4.1915169612640813E-7	3.9310827303766294E-7
BP	GO:0042742	defense response to bacterium	124	1.0989984933085173	1.09052e-08	Q9LZL3, F4JIK2, Q9FGH9, Q9LW57, F4ICB6, Q9SY59, Q9LP77, Q9LDH1, Q93ZE8, Q8GWQ2, Q9SF86, O81020, Q9LM92, Q9SJ85, O22446, O64483, Q9C6W5, Q9SN86, Q9LMA1, F4KCC2, Q8LGA5, Q9LY00, A8R7E6, Q7X9V2, F4JY12, Q9FMS6, Q94AQ6, Q94A06, Q9ZVD2, Q9ZT82, Q9FE20, Q8LPS2, Q9C5T4, Q9SRZ6, Q38834, Q9M8L4, Q9FNL7, Q9ZUK7, C0LGG6, Q8GWF1, Q9LRR5, Q9S745, Q9FLX8, Q9SUP6, Q94CK4, Q8RXX9, Q8H0V6, Q8H0V5, Q42529, Q93WU9,…	5210	341	22992	1.6047461176060025	2.79060072556625E-5	1.4991054841455867E-6	1.4059605947438094E-6
BP	GO:0009416	response to light stimulus	82	0.7267570681556323	1.11305e-08	Q9LZP9, Q9C5V5, Q9LD83, Q9ASS7, Q9C9Z9, Q9SW97, Q9FNN2, Q43125, C0LGQ9, Q8GXJ4, Q9LZ72, Q9FGT8, Q84MA5, Q8LC59, Q1G3K8, Q8LGN0, Q9LSA9, Q8VZV9, P53492, O82275, Q5XVC4, Q94BS2, O49743, Q84VZ1, Q9M5K3, F4I3V6, Q84JF5, Q9M884, Q96288, P31170, Q9LVB9, O48780, Q8LPS2, Q96524, Q9MA55, Q8GYB4, O48786, Q93WF6, Q9LQP8, F4IDB2, Q8H1E4, O82256, A1A6M1, Q9C8E6, Q9LFN5, Q7XXN8, Q9SNB7, A8MS68, P43255, Q8H102,…	5210	200	22992	1.8093512476007676	2.8482598767420875E-5	1.4991054841455867E-6	1.4059605947438094E-6
BP	GO:0045489	pectin biosynthetic process	27	0.23929805902685458	1.24009e-08	Q93VH1, Q9SKT6, Q4V398, Q0WQD2, Q9M8J2, Q0WV13, Q6DBG8, O64614, Q8VYF4, Q9FWA4, Q9ZVI7, Q9FG35, Q93ZX7, Q9LE59, Q93W95, Q9LSG3, Q6E279, Q8LAR0, Q8L4B0, O04536, Q9M9Y5, Q6NQ51, Q9LN68, O22807, Q949Q1, Q8GWT1, Q0V7R1	5210	40	22992	2.9788099808061417	3.1733346019802156E-5	1.5866924721449413E-6	1.4881054838405077E-6
BP	GO:0006281	DNA repair	86	0.7622086324559072	1.4414e-08	Q9SWA6, Q9FVV7, Q766Z3, Q05212, F4I443, Q8GXF0, Q9MBA3, F4I2H2, P42744, Q9FMT4, Q9M0V3, Q00874, Q9ZRT1, F4JNY0, Q39199, Q0IGK1, Q8L840, Q9M3G7, F4HPZ9, Q8L7N3, Q9SJQ6, O22607, B6EUB3, Q9S9P0, Q9LKI5, Q9LZW2, Q9LQQ2, Q9FNY7, Q6JDV7, Q5XF07, Q8GUP3, F4JC97, Q56Y74, Q8RWS0, Q6Q1P4, P42698, Q8VZL6, F4KAF2, Q9LSD0, F4JRS4, O65567, I3XHK1, Q8RXD4, Q8H1D9, P92948, Q9LIH6, Q42572, Q9FT73, Q84WW6, A7UL74,…	5210	214	22992	1.7734694243636429	3.6884698546457706E-5	1.7564466033755026E-6	1.647312171981714E-6
BP	GO:0009553	embryo sac development	45	0.3988300983780909	1.78071e-08	Q9SMV6, Q681K7, O22212, Q9FYR6, F4KDF5, Q9FFF9, Q9SUV1, Q9FNP4, Q8GYD2, Q9S746, Q94BN0, Q9FLX9, A7UL74, Q8VYZ5, O80775, F4JXF1, F4J8K6, Q8GWW8, Q39033, Q9LIR4, Q8VZN1, A0A1P8AUY4, Q84J75, Q2LAE1, Q9SEI2, Q8LPQ9, Q84VX4, Q9SQU6, B6SFA4, Q94AU2, Q9M9S6, F4IDC2, Q8H1E7, Q9FHI1, Q9S7L2, Q94FL6, Q940S3, O82266, Q8L9A0, Q8GUP1, Q8RWS4, B3H5K9	5210	88	22992	2.256674227883441	4.556742033146044E-5	2.071293549205778E-6	1.942596529149616E-6
BP	GO:0006865	amino acid transport	37	0.32792696977754143	1.87474e-08	Q8GYB4, Q9ASS7, Q9SHH0, Q9LPF1, Q9FHH5, F4HW02, O64759, Q9SX98, Q84MA5, Q9FF99, P92961, Q39134, Q9C6M2, O80592, F4ILY9, F4IUW3, Q9SR44, Q9LYM2, Q9SF09, Q9FN04, Q42400, O80668, Q9FKS8, F4J1Q9, P92934, Q8S8A0, Q9S836, Q9SVG0, Q9C5D6, Q9LXF8, Q8L4X4, Q9LRB5, Q9LI61, Q9M8L9	5210	66	22992	2.4739835979759204	4.79734768814577E-5	2.0858533523266095E-6	1.9562516786181567E-6
BP	GO:0010150	leaf senescence	63	0.5583621377293273	2.10552e-08	Q9SKN0, Q84VW5, Q9SK55, Q9FNN2, Q9SIN9, Q93VB2, Q9XIC5, Q9FKP1, O80698, P36397, Q8VYP5, Q9ZSA8, Q9ZUZ2, Q9S7C9, Q9FLI7, Q9FX43, Q9LKA4, F4KDA5, Q9LKA1, Q9LY00, Q8S8K8, Q9LVS0, Q9FHM0, Q9FJ47, Q9SU29, Q9SUG7, Q9SK71, Q9ZT82, Q39224, Q94CD5, Q9SJ52, Q9SXA6, Q9SYG9, Q9LVJ1, O04609, Q93WF6, Q4VCM1, Q9FY93, Q9LQL2, Q9S745, Q9SUP6, Q94AK6, Q9LM76, Q8RWR2, Q9LYG9, Q9LSC4, Q94IB9, Q9FKA0, F8S296, Q9FME3,…	5210	142	22992	1.9579032737692952	5.387870194650812E-5	2.245006370312704E-6	2.105515939331962E-6
BP	GO:0009860	pollen tube growth	69	0.6115394841797395	2.28338e-08	Q9SMV6, Q9MAT6, Q8LGF7, F4HQ84, Q9M2J9, Q8LLD4, F4HWY6, Q8RXF8, Q9LXX6, B9DGY1, Q1G3K8, Q94AI6, Q9SA65, Q9SA69, Q8GYU0, Q9CA89, Q9CA86, Q3B724, Q9SVY1, O64761, Q9XIP8, Q6DBD7, Q94A08, F4JHH5, Q9LII8, Q9M1K2, Q9SR05, Q9M9W3, Q9LTW5, Q9M0Y9, Q9FF46, Q94KD3, Q9LJ64, Q8GWT1, F4JQZ3, Q93ZY2, Q9LEQ3, Q1PFB9, Q93VQ0, Q9C9X3, O64791, Q9FFD5, Q0WV13, Q84K25, Q9LTR9, Q9FMJ0, Q9LVN0, Q9FNP1, Q9XIE6, Q9LT10,…	5210	161	22992	1.89130792432136	5.8429905001378124E-5	2.337264452474142E-6	2.1920416904798515E-6
BP	GO:0045893	positive regulation of DNA-templated transcription	99	0.8774262164318	3.48597e-08	Q9LZP8, O22259, O49459, Q84JK2, Q9M0F8, Q9C950, Q9FNN6, Q9SN78, O22131, Q9SV30, O48847, Q9FKL2, Q9XIC5, Q9FH57, O82794, Q39152, Q9SD40, Q9FHA7, Q9S7G7, Q9XIP2, Q9ZWA6, Q9C5Q2, Q84XV2, Q9LSE2, Q9C8W9, O49743, Q9FX43, Q9C7U7, Q84VZ1, Q9SV87, Q9SFE4, Q8GYC1, O64645, B5X0I6, Q9SR02, Q9SJI8, Q9LYU3, P42736, Q8LFS6, P25858, Q84WP6, Q9M2U1, O80883, Q84K00, Q9SWG3, Q9LYD3, Q93Z00, Q9FNY0, Q70II3, Q8H0T5,…	5210	261	22992	1.6739162088821233	8.920189885652796E-5	3.4309952334242757E-6	3.2178149903158504E-6
BP	GO:0009846	pollen germination	43	0.3811043162279536	5.76365e-08	Q9SMV6, Q9MAT6, Q9FFD9, Q9C9X3, F4I340, Q8LLD4, P0DKL4, Q9FGL9, O04202, Q9LXX6, F4K2K3, Q9MAC5, B9DGY1, Q9LHL3, O81787, Q94AI6, Q9S7I6, Q9SFU3, O65590, Q9SFU6, Q3B724, Q9M0E5, O64761, Q9XIP8, O49048, Q9FKI0, Q94A08, F4JHH5, Q9M1K2, O48716, Q9LT02, Q9M367, Q9SLG9, Q8GZN1, Q4V3D2, Q8S4Y1, Q9SYK4, Q8GWR0, Q93YU5, F4JQZ3, F4HWE6	5210	85	22992	2.2324850400812917	1.4748088028071482E-4	5.462657494358912E-6	5.123242667628522E-6
BP	GO:0016192	vesicle-mediated transport	91	0.8065230878312506	6.76801e-08	Q9M2J9, Q9LVP9, Q9FFB3, Q42510, Q9SJL6, O23429, Q94AN2, Q8GXN6, Q9FRR1, Q9LT31, Q9M376, Q0WTY4, Q9SUJ1, Q8LFP1, P36397, P93654, Q9ZUI6, O81742, P59277, Q5XF36, Q9SJ40, Q39233, Q8W4P9, Q6IDL4, Q9ZNT0, O82197, B9DFS6, Q9MAS5, O48850, Q9C744, F4I312, F4IP69, F4IXW2, Q8GYG1, O04834, Q9SRI1, Q9LK09, O23657, P35402, Q8LEZ8, Q9SB50, Q9LDK9, Q0WQ75, Q9FHY8, Q9SPE5, Q9S7P9, Q9LQY3, Q8L7A9, Q9SZE4, Q93VQ0,…	5210	237	22992	1.6944629364173087	1.731783445211299E-4	6.185476277571089E-6	5.801150084474643E-6
BP	GO:0006635	fatty acid beta-oxidation	23	0.2038464947265798	8.44554e-08	Q8LGF7, Q94FB9, O65201, O23299, O65202, Q9SRR0, Q56WD9, Q8RY16, F4JML5, Q9FHR8, Q9SJH7, Q9FMN0, Q9FNP1, Q9SYU4, Q9M841, Q9LKJ1, Q6NL24, Q96329, Q9LJ64, Q9CA86, P0CZ23	5210	33	22992	3.0757633920781715	2.1609809166756033E-4	7.452463278258727E-6	6.989414563431397E-6
BP	GO:0006355	regulation of DNA-templated transcription	434	3.8464947265798104	9.26942e-08	P0CJ66, Q9MA75, Q8S3F1, Q700C7, Q04088, Q9FWX2, Q9LM15, Q6EVK6, Q9FG77, Q9LUA9, Q9SIW1, Q9LXG8, Q52QU2, Q9FHZ1, Q9FMC2, Q8W030, Q8W031, Q9S851, Q9XIH7, Q8VZI9, Q700D9, Q9STM3, Q8LAU9, P42736, Q5YGP7, Q5YGP8, Q9M161, Q84K00, Q9SJZ6, O22174, Q56XZ1, Q8S3D1, Q8RWN7, Q9FY93, F4I0K2, Q9CA27, Q9LP56, Q9LQX5, Q9ZT96, O49404, P49592, Q9LFA5, Q9FY82, Q9LN09, Q8GZ38, Q9FFS3, Q9M1U2, Q9LXD8, O23160, Q9SF36,…	5210	1536	22992	1.2469169865642995	2.3717633259612292E-4	7.906815078646695E-6	7.415535829914838E-6
BP	GO:0042631	cellular response to water deprivation	27	0.23929805902685458	1.08439e-07	Q8L765, Q9SRV1, Q944H5, Q9ZRW8, Q93WF6, Q9LSP7, F4J3T8, Q9FT74, Q8L9J9, Q9SZR3, Q0WVW7, Q3E9F7, Q9SGU9, Q9FIA0, Q9FVQ4, Q9FK29, Q9SHI7, Q9C882, Q9SA52, Q94JL3, Q9LFG0, Q94AL8, Q9LHQ6, P0C5E2, Q9M8J9, Q9SYK9	5210	43	22992	2.770986028656876	2.7745669706891185E-4	8.951457429687437E-6	8.395270742965944E-6
BP	GO:0000398	mRNA splicing, via spliceosome	63	0.5583621377293273	1.33171e-07	Q1PDV2, O22212, P0DI19, Q7XA66, Q9FNN3, Q8RXF1, P92966, Q9CAE4, Q9FMP4, P92964, Q39190, Q8W117, Q9C7E7, Q9ZT71, Q9LM92, Q8VXZ9, Q9C6K5, Q9LPC7, Q9FMG4, Q9LNC5, F4JQ95, Q9LU89, O82221, P0C883, F4K2E9, Q9LEY9, Q9FE62, Q38953, Q1H595, Q9FKB0, P0DKL4, Q84WS8, P92948, Q8RWB1, F4JCU0, Q9SSD2, Q9FGZ9, F4I2J8, Q9LVA7, Q8RWV8, Q9SEU4, P43333, Q9M2C8, P58728, Q42404, Q9C801, Q8VYI0, Q8VYA5, Q9SEE9, O22823,…	5210	148	22992	1.8785288167245942	3.407255611679316E-4	1.0649487457415428E-5	9.987795974129358E-6
BP	GO:0048364	root development	87	0.7710715235309757	1.47796e-07	Q9C512, Q84VW5, Q9LVD0, Q9ZQ46, Q9C516, Q93Y37, O64614, Q9SY55, Q9M811, Q9FFN7, Q94AN2, O82796, Q9MAG8, Q9FG38, Q9FMT4, Q9LIR4, Q8H965, P53492, Q52QU2, O81020, Q0WP44, Q84J75, Q9C9Q8, Q6PQQ3, Q9ZWA6, Q9LJX0, F4JQ95, Q9LNC4, Q9LX29, Q9SP02, Q9LY03, Q9S775, Q8GYC1, Q9XIH7, Q9FHI1, Q8LJW3, F4JGZ1, Q8LGU6, Q9FM65, Q9SHE9, Q9SYK4, Q5YGP7, Q5YGP8, Q9FLU1, O22929, F4K2A1, Q7DMA9, Q9FKW0, Q8VZQ2, F4K2E9,…	5210	227	22992	1.6913458530274716	3.781373992195469E-4	1.14608752508804E-5	1.0748769285702605E-5
BP	GO:0006004	fucose metabolic process	25	0.22157227687671718	2.0949e-07	Q4V398, Q1JPM5, B7ZWR7, F4HSU3, Q8LPF8, Q9LIN9, F4HYR4, Q9FK30, F4J2C8, Q9SH89, F4KF16, Q9MA87, Q6E279, Q94BY4, Q0WPA5, F4HZX7, Q8H1E6, Q9ZVF7, Q6NQ51, Q7Y030, Q9LU40, Q8RY81, Q8W486, Q949U4, Q0WUZ5	5210	39	22992	2.8288793739849396	5.359402939710822E-4	1.5767173678886695E-5	1.4787501691804639E-5
BP	GO:0071555	cell wall organization	110	0.9749180182575556	3.21466e-07	Q9M0F8, Q6DBG8, Q9FT97, Q42510, Q9FGH4, O22977, Q9FWX2, Q9FFN2, Q8LFX7, O80731, F4IYM4, Q9SL41, Q3B724, Q700D5, Q6R0C4, Q9LUI1, Q9FJU9, Q8LBX7, Q9LQ04, P24806, Q9LJK1, Q6DBP4, Q9XI81, Q949Q1, Q9ZT82, O49432, B9DFR3, Q3E7Q9, Q8RX86, Q9SKT6, Q0WQD2, Q94AP3, O48947, Q8VYF4, Q8LDS2, Q9LJR7, Q6NMM8, Q8GWW4, Q8L778, Q9SR22, Q9SS43, F4I6V0, Q8VYE5, Q8L4B0, O04536, Q9ZVF7, Q9M146, Q6NQ51, Q9FMY1, Q9LSB1,…	5210	310	22992	1.565921614760696	8.222928524044271E-4	2.3503742522541308E-5	2.204336930601764E-5
BP	GO:0009626	plant-type hypersensitive response	47	0.41655588052822834	4.31134e-07	O48723, Q9ASS4, Q9LZL3, Q9SWA6, Q9SU30, Q9SGN6, Q9LSL5, O64973, F4HVW5, Q0WL80, Q9S745, Q8GYN5, O80397, Q9LXA5, O04153, Q941L3, Q9SCU7, Q9LMX4, Q39214, Q8VZG2, Q9C664, Q8L612, Q9STW5, Q9LMA1, Q8VYC8, Q84WV6, Q42484, Q8RXG3, Q9M667, Q31708, Q9LY62, Q94AS9, Q9LV85, O65718, Q9FJ47, Q9XF23, P59584, Q8LFS6, C0LGT6, Q9SK71, Q9C7N2, F4JSE7	5210	102	22992	2.033465055887998	0.001102664876621695	3.0251482575366534E-5	2.8371847667401207E-5
BP	GO:0045892	negative regulation of DNA-templated transcription	70	0.6204023752548081	4.37399e-07	Q9XEC3, Q9SWA6, Q9LVL4, O23341, O80339, F4JS25, Q8LPH6, Q9FNN3, F4I443, Q9M0J5, O48847, Q9FKL2, Q9M8Z5, Q9SZP1, P36397, Q9M0V3, O04351, Q9FMC8, Q8VZN1, Q84JP1, Q9M9G6, Q9S7G7, Q9XIP2, O22446, Q9SJ45, Q9LSE2, Q9FNI1, Q9C7U7, F4JN35, Q8L8T7, Q9S775, Q9LY00, F4K933, Q9LZW2, Q9S7T5, Q9LVS0, Q84JB7, Q84RF2, Q9SJZ6, Q8GUP1, Q9FKW0, Q38895, Q94BR1, Q8VZL6, F4HNU8, Q9ZU65, Q8RWN5, Q9FY93, Q9FFH1, Q5YDB6,…	5210	175	22992	1.7652207293666027	0.0011186789117897389	3.0251482575366534E-5	2.8371847667401207E-5
BP	GO:0010228	vegetative to reproductive phase transition of meristem	53	0.46973322697864045	5.12968e-07	Q9SMN1, Q9FML2, Q94BT9, Q8W034, Q2PS26, Q9M2Z2, Q39079, Q9S7C9, O49500, Q8L8T7, Q9STM3, Q9SR06, O82345, Q1KPV0, Q9C8J7, Q96288, Q9SJZ2, Q9M8Y0, F4K3G5, Q9ZQF9, O22130, Q9FWR5, Q93ZT5, Q9FFH1, Q9SYP1, Q84WW6, Q8RX71, C0SVM5, O23372, Q8RWN0, Q8L5Y6, Q9LZM8, Q9LH52, Q93WV4, Q9ZT92, Q8LPQ9, Q9FJG9, Q8RXS6, F4K1J4, Q9ZU38, Q9SKA3, Q9SUM4, Q84JU6, Q8LL04, Q9LJ87, Q9SAR5, P48731, Q5E915, Q38796	5210	121	22992	1.9329896416617758	0.0013118233859786832	3.454432218175612E-5	3.2397957497543846E-5
BP	GO:0006457	protein folding	52	0.46087033590357174	7.27536e-07	Q38813, Q9ASS6, Q9SIF2, Q66GN9, F4JJE0, Q94K05, Q2HIK4, Q8LDP4, Q9ZPX1, Q9LQ54, O04153, Q940P8, Q9LPC7, Q8L5R3, Q9M1C2, Q9SP02, Q9C667, Q38806, Q9LSQ6, Q9M888, Q9LV21, Q9FHQ3, P28769, Q9SJZ7, Q6NME7, Q9SF16, Q8S9L5, Q9SIH1, Q9LY75, P34791, Q8GWW8, Q9FJX0, Q39054, Q9LJ98, Q9SKY8, Q9LVA0, Q9ZV56, Q9C566, Q38867, Q84WV1, Q9LV09, Q9LHA8, Q9FK07, Q6ID70, P34893, Q94AF7, Q8GRL7, P0C8S1, Q6Q152, Q9SAR5,…	5210	119	22992	1.9283923934257003	0.0018600328003919309	4.773754185344023E-5	4.477143432913504E-5
BP	GO:0032922	circadian regulation of gene expression	12	0.10635469290082426	7.61506e-07	Q9SCZ4, F4JGZ1, Q71DJ5, Q9C5J9, Q9SUM4, F4KBW6, F4JCX9, A8MQN2, Q940T9, Q8RWU3	5210	12	22992	4.413051823416507	0.0019467973956904805	4.7759914715350876E-5	4.4792417083564715E-5
BP	GO:0009408	response to heat	78	0.6913055038553576	7.65204e-07	Q9SMV6, Q84LK0, Q0WQF4, Q38857, Q38813, Q9SAB1, Q9SIF2, Q9M0J3, Q9ATY5, Q9FGT8, Q9XI31, Q8GW48, Q39030, Q9SD84, Q9SGW3, Q9S7C0, Q9M9G7, Q0IGK1, F4IF36, Q9ZUN8, Q38806, Q8GZM7, Q9STM3, Q9FN02, Q8GXJ1, O82345, Q9FHQ3, Q9ZVH8, Q8GWL1, P31170, P25858, O82226, Q8RUS5, Q9SLV0, Q9SJZ7, Q9LE44, P42730, F4JNX3, Q6NME7, Q39249, Q9C5X8, Q9C9X3, Q8GYB4, Q9XEE2, Q9SUP1, Q9LV58, Q9SA80, Q8H1E4, A2RVJ8, A1A6M1,…	5210	204	22992	1.6873433442474879	0.0019562413134919243	4.7759914715350876E-5	4.4792417083564715E-5
BP	GO:0006511	ubiquitin-dependent protein catabolic process	89	0.7887973056811132	1.87471e-06	O48844, Q9LF41, Q9M9L0, Q9SZC9, Q9FFF9, O81902, Q9LYZ7, Q941B6, Q9LNT9, P42743, Q9C8K7, Q7DLS1, P42749, Q8LBL5, Q940X7, Q3EC97, Q9SGW3, Q9FZ48, Q8S3N1, P0CH33, Q9C5U3, F4KCC2, Q9SKK0, Q9SHI7, Q1PE04, Q9LVW9, O22207, Q42540, Q9FJ00, Q8W104, O04482, Q9SLE4, Q9SDA8, Q9M0U6, Q9SKC4, Q9C5D2, Q9ZVH4, Q96287, Q94AH6, Q9C9L0, Q9FI61, Q9FMF5, Q9FIB6, O24412, Q9SRR1, O22197, O49279, Q9ZPE4, Q9LSP7, Q8L829,…	5210	246	22992	1.5965919198539396	0.004785906214872959	1.1422359140330462E-4	1.0712646321529155E-4
BP	GO:0006508	proteolysis	171	1.5155543738367456	2.36796e-06	Q9C7Z9, Q1PF50, Q9LZL3, O64495, Q94F30, P0DI17, Q9FV52, Q8S9J6, F4K3M6, Q9FKP5, Q9SRP6, Q8GYL3, Q9FV50, Q8LG98, Q9FK76, Q9LJL3, Q9FL12, Q2PS26, F4J3G5, Q8L6Y1, Q56Y85, Q8L7S0, Q9XIP2, O64481, F4HVZ1, Q9FLI4, Q9FLI5, Q9SZY3, O22207, Q9SJA1, Q9FN42, Q9FH04, Q9LTW4, Q9FJ47, Q9FH05, Q9LS40, O22609, O82225, Q8RY22, Q0WPR4, O04529, Q9LEY1, Q8H0W1, Q9LVJ1, Q9SQX6, Q8RXP6, Q5PNU3, Q8LBW2, Q67Y83, Q8L7I2,…	5210	546	22992	1.3821096370040709	0.006041300940705874	1.409213082890821E-4	1.3216535361226925E-4
BP	GO:0006897	endocytosis	19	0.16839493042630507	2.87964e-06	Q9SKR2, Q9LHE9, Q5PNU3, Q42510, Q9CAI5, F4IXW2, Q9M1K2, Q94AN2, Q9FHK4, Q681Q7, Q9CB01, Q94CF0, F4IVL6, F4J8D3, F4K0A6, O23140, Q5W7F2, B3LF48, Q8VZU2	5210	28	22992	2.9945708801754862	0.007341920332577412	1.6747714248644384E-4	1.5707117700956047E-4
BP	GO:0006952	defense response	199	1.7637153239386687	3.68569e-06	Q9FPJ5, A0A1P8BH59, Q8LLD0, P0DI17, Q9FFF6, Q9MA75, Q9LSF1, Q9FGH9, O80339, Q9FGH4, Q9LMJ4, Q9FFN7, Q9FHJ2, Q9FPR3, Q9MBA3, Q9SX38, Q9LS54, Q9SKB2, Q9LUZ6, Q941R4, Q9SRH7, Q9FKX5, Q5XF79, Q93VV9, Q9LXG8, Q9C8S6, Q9ZU91, F4HVZ1, Q8L7R2, F4JQ95, A9QM73, Q8LDC8, O80449, Q9LUQ3, Q9FJU9, Q9LU89, Q8LF65, Q94AH9, Q9XF23, Q6NQ72, Q9STE7, Q9SJZ6, Q9FE20, Q9ZT82, Q56Y74, Q9STE5, F4IHS2, Q8GXZ3, Q94CD8, D7S…	5210	656	22992	1.3387154159449464	0.009387367418135839	2.095930905171814E-4	1.96570307636278E-4
BP	GO:0009409	response to cold	124	1.0989984933085173	4.92481e-06	Q9M9H3, Q9SKR2, O22210, Q9LUJ2, Q9FIL7, Q9ASW3, Q9FIL1, Q9FFN7, Q6NQG7, Q9LM15, O82359, Q9ZT71, Q84L30, O65590, Q9LSE2, Q9SN86, Q8L8T7, O64645, Q8GZM7, Q9SYW8, Q8RX87, Q39008, Q8GYB4, Q9C811, Q9ASU8, Q8RWN5, O23044, Q93WF6, Q9SUP1, Q9LQP8, Q9LHF5, Q9SLF7, Q8RX71, Q94CK4, Q9FUA4, O23053, Q9LMX4, Q9LJ98, P46248, Q9MAM3, O48832, Q8LPQ8, P0DO44, O23553, Q9M8S8, Q9S7V4, Q9M9U5, Q7XZU0, Q9XF43, Q84TH5,…	5210	377	22992	1.4515077615481349	0.012523529836369063	2.739691117460874E-4	2.569464119541265E-4
BP	GO:0009845	seed germination	42	0.3722414251528849	5.05828e-06	Q42539, Q8RXN6, F4JL28, Q9ZNQ8, Q7XA66, Q9XIG1, Q9SW97, Q9SV30, Q9FGL9, Q9LYV6, Q9FUR2, Q9FMN0, Q8W1Y3, Q9MAC5, F4I2N7, Q9FLT0, Q84MA2, Q9ZT71, P53492, Q9LJ97, Q9ZRV4, Q9SFU3, Q6PQQ3, F4JI44, Q7EB72, F4HPZ9, F4K5X6, O22145, Q8L7L1, Q9XIN7, C0Z2L5, Q8GZ38, Q9ZVH8, C0LGJ1, A2RVK7, Q9SVM8, Q9SA98, Q84WB7, Q9SA57, Q9FKW0, Q38850, Q8GY91	5210	94	22992	1.9717891125903544	0.012860753427500815	2.754071519424276E-4	2.582951014700376E-4
BP	GO:1900150	regulation of defense response to fungus	23	0.2038464947265798	5.23513e-06	Q9LSI9, Q6NPF4, Q2V3L3, Q9FFF6, Q1PDV6, Q8W4B1, Q9SRV3, O80449, Q93WF6, Q9FMR9, Q9LMJ4, Q9SRM3, Q9FHK4, Q9FPR3, F4HRJ4, Q9SUJ1, Q9XI90, Q9SJZ6, Q8LPS2, F4JSE7, Q9FDW1, Q9C5H5, F4IHS2	5210	39	22992	2.602569024066145	0.013307394747243295	2.790978438212834E-4	2.6175647720636197E-4
BP	GO:0009555	pollen development	95	0.8419746521315253	5.50519e-06	Q9SAJ6, Q9SMV6, Q680C0, Q9S760, Q0WUR5, F4KDF5, Q9LJD8, Q8LLD4, Q9SUV1, Q8GYD2, Q8VZJ9, O82796, Q9FG77, Q9SD40, Q9LIR4, Q9LK50, Q84J75, Q9SFU6, O65590, Q3B724, Q9SJM0, Q9T020, Q9M0E5, Q9ZU97, Q941I6, Q94AU2, Q9SXY0, Q84JN2, Q9M9S6, F4IDC2, Q9LUM0, O04834, Q940S3, Q8W104, Q8L9A0, Q8GZN1, O80883, Q9ZT82, F4J8D3, Q9SIT1, Q8RWS4, Q6DBH0, Q8GWT1, B3H5K9, Q9M8D3, Q500U8, Q9SXA1, Q9M1B4, Q681K7, Q9C9X3,…	5210	273	22992	1.5356773744489673	0.013989042112755978	2.875055548454513E-4	2.696417864904584E-4
BP	GO:0009908	flower development	81	0.7178941770805637	5.76118e-06	Q9C950, Q9S760, F4IN78, Q9C5Z3, O48847, Q9LUV4, O82799, Q9SGW3, Q9FH51, Q52QU2, Q9S7C9, O49500, Q9SV87, O22607, Q9ZVP8, F4I3V6, O64645, B5X0I6, Q7X9V2, Q9SR06, Q8LDS4, Q9SZQ5, Q67ZB3, Q9LIQ9, Q9FNQ0, Q93V84, Q8LFS6, Q9M086, Q9ZQF9, Q6NLV4, O22130, F4IHS2, Q38895, Q84WW3, Q0WPF2, Q9LTJ6, F4JL28, Q9SXZ2, Q9FMR9, F4IDB2, O80437, Q9LHF5, Q93ZL5, Q9FFH1, Q84WW6, Q9FUA4, F4JRF5, F4IZM8, Q9C5G0, Q9LMT2,…	5210	224	22992	1.5957910611461474	0.014634767378309932	2.9485739058498177E-4	2.7653682587102627E-4
BP	GO:0046856	phosphatidylinositol dephosphorylation	16	0.141806257201099	6.78123e-06	Q0WT19, Q8H0Z6, Q9FUR2, Q84W55, Q7XZU2, Q94A27, Q7XZU3, Q5EAF2, Q66GQ6, Q9LT75, Q0WQ41, Q9SYK4, Q84MA2, Q9SIS4, Q8GTS0, A8MR21	5210	22	22992	3.209492235212005	0.017203516966104226	3.402580003932144E-4	3.1911653026327257E-4
BP	GO:0006979	response to oxidative stress	103	0.9128777807320748	6.94226e-06	Q43729, Q29PZ2, P52032, A0A1I9LQ12, Q9LSF1, O48847, Q9LSV0, Q94KE2, Q9M291, Q9SZH2, Q9LXG3, Q9FLI5, Q9FIC3, Q9C942, Q94A08, Q96520, Q96522, P25858, Q9SJZ2, Q9LVB9, Q8RX87, Q8VYW6, O80719, Q8GYB4, Q9C778, O23044, O23609, Q93WF6, O04922, F4I2N7, P34791, Q96519, Q96518, Q945P6, Q96512, Q9M9M9, Q93Y08, P0DO44, Q9SZB9, Q9M8S7, O80822, Q9FUY2, Q94BQ5, O82289, O81755, Q9SK52, O48646, Q9FVR6, Q9ZRW8, Q9A…	5210	303	22992	1.5001463294122117	0.01760842061481005	3.4163906601965987E-4	3.2041178524704327E-4
BP	GO:0009414	response to water deprivation	126	1.1167242754586546	7.1923e-06	Q9FNN6, Q9SN78, Q9FGH9, Q9FNN9, Q9SIF2, Q9LMJ4, O48847, Q6NQG7, Q9FPR3, Q94BT9, P42744, Q9LM15, Q94KE2, F4IIM1, Q8RWG1, Q6R0C4, O49545, Q9XIH7, Q94A06, O80683, P93006, Q75QN6, Q9LS40, Q5YGP7, Q5YGP8, Q93YS4, Q94AY3, Q96524, Q9M3B3, Q9M3B1, Q93ZT5, Q8GYB4, Q8RWN5, Q93WF6, Q84W66, Q9LRR7, Q9LT57, Q94CK4, Q8GUK1, Q9FH76, Q9SNB6, Q39096, Q9SYH4, Q94BZ1, Q8H0V5, O48832, Q8LPQ8, P0DO44, Q2V3L3, Q9LEX1,…	5210	387	22992	1.4368075704146765	0.018236816257241717	3.4726586052096577E-4	3.256889664909409E-4
BP	GO:0009741	response to brassinosteroid	26	0.23043516795178587	8.31876e-06	Q9C8W9, Q9LVM5, Q38857, O48786, Q8W4I6, Q9LUS7, F4JRR5, Q9LX66, Q9XF92, Q9M9U5, O65648, Q8RXL7, Q9STM3, Q9T0J3, P24806, Q9SCZ4, P0DKC5, Q9SIG9, Q9SA72, Q9ZPE7, Q96287, Q0IGM7, Q3E936, Q8RWR1	5210	48	22992	2.390403071017275	0.0210628002113038	3.942166161071897E-4	3.6972250045222947E-4
BP	GO:0016226	iron-sulfur cluster assembly	21	0.18612071257644244	1.0789e-05	Q8L733, Q9XIK3, O49543, Q8LCY2, Q9LQK7, Q8L7K4, Q9LIG6, Q84RQ7, Q9CAF5, Q84W65, O80990, Q0WVF8, Q9C9G6, Q93W77, Q6NPS8, Q8GW20, Q9ZS97, O49472, Q8H1Q2, Q9C8J2, Q93W20	5210	35	22992	2.6478310940499044	0.027231430683142044	5.019805246734693E-4	4.707906444768763E-4
BP	GO:0010305	leaf vascular tissue pattern formation	19	0.16839493042630507	1.17782e-05	Q9FX68, Q9ZPS9, Q9SIN1, Q9ZV57, Q8W4D0, Q9SN39, F4JTS8, Q9FJ57, Q0WQ75, Q9LFE0, Q0WQ41, Q9FIQ5, Q8W4K5, Q8RXU6, Q9C5Q8, Q9XI87, Q9LXI8, Q9FZK1	5210	30	22992	2.7949328214971207	0.02969082737962092	5.382204662354094E-4	5.047788663403605E-4
BP	GO:0080188	gene silencing by siRNA-directed DNA methylation	26	0.23043516795178587	1.33381e-05	F4KAF2, Q94A79, F4JRS4, Q7XA66, Q9LMH6, Q94BR5, F4I8S3, Q9M297, Q9C7E7, A9LLI7, Q9ZT71, Q9SIW2, Q8VZ79, Q9SAI1, Q9LYE3, F4IXE7, O22781, O22607, F4JW79, Q9S9P3, Q8GYP3, Q9T0G7, Q56Y74, Q8L5V0, Q9LK40, Q9SIV5	5210	49	22992	2.3416193348740646	0.033556585327377375	5.988122992084164E-4	5.616059078156309E-4
BP	GO:0009644	response to high light intensity	28	0.24816095010192327	1.52446e-05	Q944B0, O23344, Q9LUJ2, Q9FNP4, Q43125, O81208, Q9FGT8, Q39096, Q9SCU7, Q9M0Z3, Q9M7I9, Q94BS2, O48832, Q93Y08, Q9SL05, Q7XZU0, Q9SYW8, Q9STS7, Q9M8S0, Q75QN6, Q84TH4, Q84K00, Q9C639, Q56X52, P42730, Q9MA15	5210	55	22992	2.2466445646484035	0.038260009398780825	6.726008195576815E-4	6.30809678365938E-4
BP	GO:0010183	pollen tube guidance	29	0.25702384117699195	1.59031e-05	Q3EBM5, Q8GWB7, Q9M0G7, B6SFA4, Q9LTR9, O22815, Q8VZG8, Q9LX66, Q94A15, Q9XIE6, Q67ZU1, Q9S7L2, Q71DJ5, Q9C5J9, Q4V3D2, Q9SA72, Q9LHL3, Q9SXP7, C0LGU7, F4HVJ3, Q9XIM0, Q84J75, Q9LJU0, Q9LFS2	5210	58	22992	2.2065259117082534	0.039879338450440005	6.897625373750642E-4	6.469050760844682E-4
BP	GO:0080156	mitochondrial mRNA modification	18	0.15953203935123636	1.65915e-05	Q9SIT7, Q9LKA5, Q9SIL5, Q9MA95, Q9FNN9, Q9LIE7, Q9M9X9, Q9LTV8, Q9FIU6, Q9FWA6, Q9FNR1, Q9SUH6, P0C8Q8, O82363, Q9XI21, Q9CA56, Q84JZ6	5210	28	22992	2.83696188648204	0.04156921162192195	7.07626252461892E-4	6.63658853422642E-4
BP	GO:0009734	auxin-activated signaling pathway	94	0.8331117610564567	2.27029e-05	Q94BT2, Q9ZPS9, Q8S9J3, Q9SIN1, Q9C999, Q9STT2, Q0WL81, Q9SHL8, Q9LPL4, Q9LNT9, P42744, Q9FJ57, P36397, Q9LTX2, Q940X7, Q9SD40, Q8L6Y1, Q9ZUZ3, Q93VV9, Q9ZR72, Q9FNA4, Q9LJX0, Q05085, O80725, F4IXW2, Q8LAR0, Q9XIH7, Q9FHI1, Q9ZUN5, F4JGZ1, Q9LDC0, Q39183, Q5YGP7, Q5YGP8, Q96287, Q94AH6, Q8W4K5, Q7DMA9, Q9XI87, F4JNX3, Q9C5X8, F4HWB6, Q9SAD4, Q9LZN2, Q9C778, Q94BN0, Q94AP3, Q5YDB5, Q9MBG8, Q94CK9,…	5210	278	22992	1.4921829906516246	0.05644182519447005	9.524032471105409E-4	8.932269609477524E-4
BP	GO:0012501	programmed cell death	23	0.2038464947265798	2.56284e-05	O48723, Q8VZG2, Q9LZL3, Q8L612, A9QM73, Q9LSD0, Q9LKA4, Q9STW5, Q9SGN6, Q8RY59, O64973, O65479, Q9FMM3, Q9C5Y0, Q9LZU4, F4JTN2, Q9FPR3, Q9LX93, P42736, Q9C7N2, Q9FNY0	5210	42	22992	2.4166712366328493	0.06347963439280346	0.0010577930711690065	9.920685309908618E-4
BP	GO:0006886	intracellular protein transport	62	0.5494992466542586	2.65516e-05	F4HQ84, Q9LVP9, Q8LLD4, Q9SIJ7, Q9LXX6, Q9SUJ1, Q84WI4, P36397, P93654, Q9ZUI6, O81742, Q9SJ40, Q9M291, Q39233, Q9SF47, D8WUA4, Q8LPK4, Q9C744, F4I312, F4IP69, F4IXW2, F4JHH5, O04834, Q9LK09, Q8LEZ8, Q9SB50, Q9LDK9, Q84WL9, Q9SPE5, O23140, Q8L7A9, F4I9A2, Q93VQ0, Q8VZU2, F4IDS7, O64791, F4IRR2, O22715, Q9M2T1, Q9FGN0, Q8VXX0, Q8VZ37, Q9FNC9, P40940, Q94KK7, Q9SF29, Q9LUG1, O49048, Q38906, Q8W0Z6,…	5210	166	22992	1.6482482713965265	0.06568958375038192	0.001074466352160675	0.0010077058402444784
BP	GO:0042594	response to starvation	14	0.12408047505096163	2.71651e-05	Q8VZM9, P0DO11, Q9FGQ9, O80506, Q93VB2, Q8VY80, Q8GUL1, F4IVL6, Q9SGZ8, Q8L471, Q9LYE4, Q8GYX2, Q9SL94	5210	19	22992	3.251722396201637	0.06715508266232584	0.001074466352160675	0.0010077058402444784
BP	GO:0006364	rRNA processing	54	0.47859611805370916	2.7292e-05	Q9LVD0, Q93ZV7, O22892, Q8VYP6, Q9SHL7, Q84JC0, Q84MA1, A9LLI7, Q8GXS3, Q9LE16, F4IL30, Q8L960, O65693, F4K410, Q9FJI1, O22969, Q8H1E7, Q9SP08, O82266, Q94AH9, Q9FJY5, Q6A332, Q9LXB4, Q8RWS4, Q8L5Z4, Q9LEY9, Q9ASU7, Q948R9, Q9SJF1, F4IMH3, Q8VZT0, Q8VXX4, Q8VYZ5, F4JXF1, F4J8K6, Q9XJ35, Q93XX8, Q9SJ20, Q9XIF2, Q9ZW76, Q6NQJ6, Q8L3P4, Q8GYE8, Q9LD90, Q9FQ03, Q84W56, Q9LFE2, Q9SA52, Q9FMU5, A2RVK7,…	5210	139	22992	1.714423010535909	0.06745816569958585	0.001074466352160675	0.0010077058402444784
BP	GO:0009744	response to sucrose	37	0.32792696977754143	2.96717e-05	Q9LZP9, P0DO11, Q9C516, Q6X5Y6, Q9FNP4, O22914, O04202, Q9C552, Q9FMN0, Q94B38, F4JW68, Q8VYZ5, Q9M7Z1, Q9FJR0, Q05609, Q6NMQ7, O65272, Q8VZM9, Q8LPQ8, P0DO44, Q84N34, P0DO24, Q9FGQ9, Q8LGS1, Q9LTW4, Q9FJ47, O80462, Q8VY80, P25858, Q8L471, Q9SZG0, Q8GYX2, Q9C9N6	5210	84	22992	1.943844255552509	0.07311983005360179	0.0011406353631435648	0.0010697635293257348
BP	GO:0006970	response to osmotic stress	63	0.5583621377293273	2.98642e-05	Q8L765, Q0WQF4, Q9SIN1, Q9MA75, F4JIK2, Q9FNN2, F4IS56, Q700C7, Q6NKX1, O23702, Q93VB2, Q8LFX7, Q9LT75, Q9LM15, Q9XI31, Q8GTS1, Q9LJX4, Q9C983, Q9LYM2, Q9FLI5, O22286, Q9LY00, O80888, Q9ZVP5, O22768, Q9M884, F4JGZ1, Q9SVM8, Q9LFG0, Q9FK63, Q9SLV0, F4JNX3, Q39008, Q9SRV1, Q9C5X8, O23523, Q93ZT5, Q9C7T7, Q8W4B1, Q8RY59, Q94AH1, Q9LRR7, Q9XEE9, Q5YDB5, Q8H1E4, Q9C8E6, Q7G1L2, Q9LM76, F4J8C6, Q2V3L3,…	5210	170	22992	1.6354250875014114	0.07357641201846343	0.0011406353631435648	0.0010697635293257348
BP	GO:0010020	chloroplast fission	16	0.141806257201099	3.24342e-05	Q9SJU9, Q9FIG9, Q8GWA7, Q9XII1, Q9LXJ0, Q42545, Q9C4Z7, Q9FI46, Q9MBA2, Q9FK13, Q56X46, O82533, Q8VY16, Q6F6B5, Q8L870	5210	24	22992	2.9420345489443385	0.07964933526864815	0.0012205761501218521	0.0011447373037485132
BP	GO:0006357	regulation of transcription by RNA polymerase II	44	0.38996720730302226	3.55125e-05	F4K460, Q8H0W2, O65567, Q9FML2, Q940Y3, Q9STN3, Q9FFH1, Q93ZH2, Q9FV71, Q94BT9, Q9LDD4, Q6ID77, Q9FMT4, Q9FMP0, Q9SA42, F4JRF5, Q8LSZ4, Q9M7I9, Q8GTS1, F4IXE7, O22446, H3K2Y6, Q9FKE6, Q6NPF4, F4I096, Q9SLG0, Q9ZVN9, Q6NQD9, Q9SR02, F4K2F0, Q7XHI9, Q9LYW3, F4JW79, F4IXJ7, Q9SJZ6, P93045, Q9FNY0, Q9FYJ6, Q6NQ79, F4HPA7	5210	107	22992	1.814712899348844	0.08687093919357158	0.001317049792350832	0.0012352166868472045
BP	GO:0010468	regulation of gene expression	48	0.42541877160329705	4.40944e-05	Q1PDV2, F4I240, Q94A57, Q9SGH2, Q8W4B1, Q948R9, Q3EDG5, Q43125, Q5YDB5, Q94BT9, Q9SHB5, Q8VXX4, Q9FMT4, Q8LAJ7, Q9SZH4, Q9ASP6, F4KDN0, Q9FHA7, P47735, Q9XIR4, Q8RWR1, Q9FKA0, Q9SVY1, O22940, Q9MAU5, F4K410, Q9LUM4, P58223, O22768, Q8LB10, Q9FFG0, Q8VZI9, A5HEI1, Q9LZ82, Q9SA52, Q75QN6, O80883, Q8GUP3, Q5PNS0, Q38850, Q66GR3, C0LGX3	5210	121	22992	1.7506321282974573	0.10670653763221616	0.0016119662712947114	0.0015118089297019568
BP	GO:2000031	regulation of salicylic acid mediated signaling pathway	17	0.15066914827616767	4.50823e-05	Q9LZL3, Q9C664, Q6NPF4, Q8L612, Q9STW5, Q9SGN6, Q9LY00, O22768, F4ICB6, Q9S745, Q9FPR3, Q9XI31, Q9SJZ6, Q8LPS2, Q9C7N2, Q9FDW1	5210	27	22992	2.778588185114097	0.1089618989079576	0.0016248660522662282	0.0015239072002496865
BP	GO:0016558	protein import into peroxisome matrix	11	0.09749180182575556	5.08146e-05	Q8LGF7, Q9SRR0, Q8RY16, Q8L7N4, Q9LJ64, Q9FNP1, Q9CA86, Q9SYU4, Q9M841	5210	13	22992	3.734120773660121	0.12193778172157621	0.0018060350038596757	0.0016938194643467068
BP	GO:0007059	chromosome segregation	21	0.18612071257644244	5.44303e-05	O48626, Q84VX4, F4KDF5, F4I241, Q9M8T9, Q9FQ19, Q56YN8, Q93VK9, Q9FQ20, Q8W1Y0, A5HEI1, Q9FGN7, Q9LJN8, Q8W4C8, F4IVI0, Q9C9G6, P30182, Q39255, Q8VY57, Q6Q1P4	5210	38	22992	2.438791797151228	0.13002520605190082	0.0019080445118177555	0.0017894907496532294
BP	GO:0046777	protein autophosphorylation	50	0.44314455375343437	6.02337e-05	Q39008, Q9ZU46, Q8RWH3, F4KDF5, Q9LJD8, Q93YN1, Q9FMP5, Q43125, F4IS56, P51568, Q9FPR3, P51567, Q7X8C5, F4I2N7, Q8RWZ5, Q9LPZ9, Q8GX23, Q9SND6, Q05609, P47735, Q9ZUZ2, Q84VX4, Q9M0G7, Q9FX43, Q944A6, Q9LV48, Q9LZU4, Q8RXE7, A8R7E6, Q9ZVP5, Q3EDL4, O24527, Q9SCZ4, Q8RWW0, Q8GZ99, Q39086, Q2MHE4, Q9FK63, Q9CAL3, Q96287, F4J6F6, Q9FE20, Q9SI52, Q9ZPY9, Q9C5H5, Q9SBJ1	5210	129	22992	1.7104852028746147	0.14285018645448277	0.0020829448881832377	0.0019535239279561433
BP	GO:0042542	response to hydrogen peroxide	30	0.2658867322520606	7.13576e-05	Q84VW5, Q8GYB4, O23264, Q9SUV1, Q93WF6, Q9FIL7, Q9ASW3, Q94BN0, Q9SUP6, Q84MA5, Q9XIR8, Q9FKA0, Q93Y08, Q9C6W5, P0DO44, Q9C942, Q9M8S7, Q38806, Q94A06, Q9SU29, P25858, Q9LKW9, Q9FL62, Q9SCX8, Q9C8N5	5210	65	22992	2.036793149269157	0.16690755412462588	0.002434721974961251	0.0022834438217690517
BP	GO:0007062	sister chromatid cohesion	12	0.10635469290082426	0.000109959	A7UL74, Q9FII7, Q9FQ19, Q9LFS8, Q56YN8, Q8W1Y0, Q9FQ20, Q9S7T7, A5HEI1, Q6Q1P4, Q501D5	5210	16	22992	3.30978886756238	0.24527332577767924	0.003702422957022677	0.003472377919833695
BP	GO:1900426	positive regulation of defense response to bacterium	19	0.16839493042630507	0.000115949	Q9LVH4, Q1PDV6, F4JN35, Q9LSL5, O48533, Q43125, Q9SN38, Q9LMJ4, Q84WV6, F4ICB6, Q9S745, Q9SZ15, Q9LQQ2, Q56XP9, Q9ZQ80, Q9SK71, Q9LPZ4, Q8LPS2	5210	34	22992	2.466117195438636	0.2567549228572741	0.0038534056824093455	0.003613979538015799
BP	GO:0048544	recognition of pollen	21	0.18612071257644244	0.00013867	Q9SXB8, Q9SXB5, O64780, Q9LZR8, O64770, O64771, O64783, O64477, O64774, Q9ZT07, Q9XID3, O81906, Q9SY89, O81905, Q9ZR08, Q9LPZ9, O81832, Q39086, Q9LPZ3, Q9SXB4, Q9SYA0	5210	40	22992	2.316852207293666	0.2987428170336325	0.004549435550428547	0.004266762532641076
BP	GO:0042793	plastid transcription	11	0.09749180182575556	0.000141516	A1A6M1, Q8VXX4, Q9XI19, Q9M394, Q9FJW6, Q948R9, Q8VZV9, Q84JF5, Q9ZT96, F4I0K2, Q9S7Q2	5210	14	22992	3.4673978612558263	0.30383245931630376	0.004584041792184898	0.004299218562424289
BP	GO:0006950	response to stress	35	0.31020118762740406	0.000144206	Q9LZL3, Q9FLD5, Q9SIN1, Q8RY59, Q9SUV1, Q93WF6, Q9SUP1, Q43125, Q9LJJ7, Q9FN77, Q94BN0, Q9FGT8, Q9FN75, F4J0C0, Q8LAP6, O82290, Q9SZH2, F4IJ77, Q8VZG2, P0DO44, Q9LV09, Q94AW5, Q8LB72, Q6ID70, O80822, Q9FKM3, Q9FHQ3, O82289, O81755, Q147F9, Q39002, Q8RY66, Q9MAH1, Q9C7N2, Q96524, Q9LH84	5210	83	22992	1.8609254677057558	0.30860858186154727	0.0046127819214951795	0.004326172962715292
BP	GO:1902290	positive regulation of defense response to oomycetes	10	0.08862891075068687	0.000174142	Q9LNE8, F4KAF2, F4JRS4, F4K3G5, Q9ZU82, Q56Y74, Q9SN38, Q8LPS2, Q9LMJ4, F4ICB6	5210	12	22992	3.6775431861804226	0.35960311275521284	0.005501584602362066	0.005159751092484939
BP	GO:2000028	regulation of photoperiodism, flowering	31	0.2747496233271293	0.00018058	O04529, Q84JK2, F4JL28, Q0WVR4, Q93WF6, Q9SYX2, Q5YDB5, O64816, Q9SZJ2, Q8GWQ2, Q8RXT5, F4K4D6, F4KE59, Q8RWR1, Q8L8T7, Q9SV87, Q7PCC6, O22607, Q1PFK0, Q9STM3, Q8LFS6, Q9LVB9, Q8VYB9, Q9SJZ6, Q8LL04, Q66GR3, Q9SF36, Q96524, F4IYH6	5210	71	22992	1.9268254440269252	0.3700690990726987	0.005635407541596495	0.005285259124592258
BP	GO:0008654	phospholipid biosynthetic process	20	0.17725782150137373	0.000202914	Q9FZ22, Q9SAH5, Q8L7R3, Q8LBA6, Q9ZQP1, Q9ZV87, Q9SHJ5, O80437, Q9FMN2, Q8GWG0, O81024, Q9SYJ2, Q8GXU8, Q6NKR2, O82359, O82567, F4IDU4, Q9CAY3, Q9SF47, Q8S8S2	5210	38	22992	2.3226588544297404	0.4050683907032524	0.006256097990174123	0.005867383812590033
BP	GO:0007033	vacuole organization	16	0.141806257201099	0.000213043	F4HZB2, Q9ZU97, Q0WUR5, F4HXZ1, Q5PNU3, Q43128, Q9LUM0, F4JTN2, Q94CA0, Q9M376, P93654, F4IVL6, Q94KJ7, Q9SJ40, Q9ZNT0, Q93VQ0	5210	27	22992	2.615141821283856	0.42029443911938325	0.006483521303624397	0.006080676486400372
BP	GO:0006486	protein glycosylation	48	0.42541877160329705	0.000215357	Q9C512, Q9SXC9, Q8L7M0, Q6DBG8, Q93Y37, Q9XGM8, O49730, Q9C975, Q8L7M1, Q9LV16, Q0WL80, Q9XEE9, Q3E9A4, Q9ASW1, Q9FFN2, A7XDQ9, B9DGY1, Q8VXZ5, Q9FF17, Q8L7F9, F4K6F1, Q8RX55, Q6NMM8, Q9LM93, Q9C809, Q66GS2, F4J4C8, Q9FG93, Q948R1, Q9SUW1, O80505, Q9FT88, Q6NQB7, Q94F27, Q9LY62, Q94A05, Q9ZVF7, Q8LEQ4, O82244, Q9LJK1, A8MRC7, Q9M8Y0, Q9XI81, Q84WB7, Q3E7Q9, Q9MAP8	5210	128	22992	1.65489443378119	0.4237182917122009	0.006483521303624397	0.006080676486400372
BP	GO:0010090	trichome morphogenesis	22	0.19498360365151113	0.000220019	F4HZB2, Q9FKE6, Q5XPJ9, O22607, Q9C882, F4K5J1, Q9M117, Q9FV71, Q9LV85, Q0WSY2, Q9C9C4, Q39160, Q9FLU1, P93751, Q9SSD1, Q9SYI0, Q9FF86, Q5S2C3, Q39265, Q38850, Q9C9H1, Q8LGI3	5210	44	22992	2.2065259117082534	0.43055354155193015	0.006546843813479407	0.006140064537847041
BP	GO:0006629	lipid metabolic process	59	0.5229105734290526	0.0002444	O48723, Q680C0, Q9STX2, Q944H5, Q941F1, F4IBD7, F4J3T8, Q9LU14, Q9SIN9, Q67ZU1, Q9SD81, Q9FGT8, Q9LT75, Q9FNA9, Q7Y220, Q9SXP7, Q39152, Q9ZUE4, Q9LZC5, Q9SF47, F4JFU8, F4I8H8, Q8L7R3, Q6DBD7, Q9FHM9, Q9FLM1, Q8GWG0, Q94CH6, Q94CH7, Q9XF23, Q94CH8, Q3EBF7, Q9SWG3, D7SFH9, Q9FFD9, O23522, Q6X5Y6, F4I340, Q4VCM1, Q9LVN0, Q9S745, Q9FMN2, F4HXL0, Q9FJ75, Q9FJ76, Q9FJ72, Q3E936, Q93XX5, Q948R1, Q7XZF5,…	5210	167	22992	1.5591021412070294	0.46500412725143814	0.007188733423263782	0.00674207120587459
BP	GO:0000290	deadenylation-dependent decapping of nuclear-transcribed mRNA	12	0.10635469290082426	0.000247572	Q1H595, F4J077, Q9FKB0, Q02166, Q8GW31, Q8LFL8, O22823, Q9SJF3, Q9C6K5, Q9SI54	5210	17	22992	3.115095404764593	0.4693306926407057	0.007199293055626575	0.006751974729778735
BP	GO:0051707	response to other organism	27	0.23929805902685458	0.000294477	Q38834, P0DI17, Q9LRR5, Q9S745, Q9LRR4, Q9SLF7, Q9SX38, Q9LQ54, Q39214, Q9FJK8, Q9LMA1, Q9C646, Q9SV43, Q9ZVP8, O48837, Q9M667, Q9LV85, P42736, P0C8S1, Q7Y232, Q9S7P9, Q9STE7, Q9STE5, Q8W3K3, Q9SJ52	5210	60	22992	1.985873320537428	0.5293676844573909	0.008426335439468477	0.00790277649657067
BP	GO:0009751	response to salicylic acid	49	0.43428166267836565	0.000296354	Q9SKN0, Q9C5T4, Q8L866, Q9FNH6, Q9FNN6, Q9SUV1, Q9FNL7, F4HVW5, O04203, Q0WL80, Q8GWJ7, Q94BN0, Q9S745, Q9FKT4, Q9SUP6, Q9FJT7, Q39191, Q9XI90, Q9LMP1, Q7G1L2, Q9ZSA8, F4I171, P0CH33, Q9C664, Q9SFE4, O65479, Q9LKA1, Q9LZU4, Q8VYA3, Q9LY00, Q9LYU3, F4IAX0, Q94BQ5, Q9M8Y5, Q94FL9, Q9SY69, Q9FGY9, Q9FL62, Q8GX77, Q9LG26, Q9SIV2, Q9CAZ7, Q9M2B9, Q8LPS2, F4JSE7, Q9FDW1	5210	133	22992	1.6258611981008184	0.5316233901711983	0.008426335439468477	0.00790277649657067
BP	GO:0007031	peroxisome organization	15	0.1329433661260303	0.000310121	Q9FXT6, Q8LGF7, Q94FB9, Q8RY16, Q9SRQ3, Q8S9K7, Q9FNP1, Q9SYU4, Q9M841, Q9LSX7, Q9LJ64, Q8S8S1, Q9CA86	5210	25	22992	2.647831094049904	0.5478414581994548	0.008720871682948838	0.008179012129377572
BP	GO:0048437	floral organ development	11	0.09749180182575556	0.000338018	Q9LNC5, O23553, O49545, Q9LMX7, Q8L649, O65258, Q39033, Q9FGL5	5210	15	22992	3.2362380038387717	0.5790049063843002	0.009402042128597372	0.008817858971720865
BP	GO:0006310	DNA recombination	30	0.2658867322520606	0.000344113	Q9MA98, Q8RXD4, Q9FT72, Q42572, Q9FT73, Q9FT74, Q682V0, F4INA9, Q8RY99, Q0WVW7, Q39199, Q8L840, Q9ZUP2, O22940, F4HPZ9, Q9FT69, Q941I6, Q9SXY0, Q8L7N3, Q8GWA2, Q9C689, B6EUB3, Q9S9P0, F4I735, F4JET1, F4JEX5, Q8GUP3, D1KF50, Q8RWS0	5210	70	22992	1.8913079243213602	0.5855229730393938	0.009468668644310443	0.008880345739095375
BP	GO:0010256	endomembrane system organization	13	0.11521758397589293	0.000354698	Q9LVF1, Q0WUR5, Q67XL4, Q9STW3, Q9LUM0, Q9FNL3, Q8L928, Q9M897, Q5XV67, Q3E912, Q9FK96, Q5XF36, Q9LVF4	5210	20	22992	2.8684836852207294	0.5966029395441317	0.009656094971454188	0.00905612658518564
BP	GO:0007034	vacuolar transport	16	0.141806257201099	0.000363012	Q941D5, Q9FFB3, Q9STT2, O22715, Q9SKI2, Q9LPN5, Q8GXN6, Q0WQ75, Q0WTY4, Q9SUJ1, P93026, Q8LEK2, Q9SZE4, F4I9A2, O82197, Q9LXH5	5210	28	22992	2.5217438990951466	0.6050972394620768	0.009778390211300805	0.00917082317589759
BP	GO:0009624	response to nematode	38	0.33678986085261015	0.000414402	Q9FNL8, O22633, Q9FHB6, Q8RWN2, Q3EAQ5, F4JIK2, Q8VZR7, Q67ZW1, Q6ICY4, O48847, Q94B38, Q9FG37, Q9LV93, Q94AK6, Q9M175, Q9M350, Q8W234, Q9LD37, Q9ZR72, Q93VV5, Q9LFR1, Q9M1C7, O22940, Q9SF09, Q42400, Q8LAR0, Q9LZ20, Q9FUY2, Q7DM58, Q9FHM4, O80946, Q9S836, Q9SLV0, Q9LJ86, Q8H157	5210	97	22992	1.728824425668322	0.6537778881295564	0.011046406041143597	0.010360052559103022
BP	GO:0009646	response to absence of light	25	0.22157227687671718	0.000438537	Q9SKN0, Q94BR1, Q2V3L3, Q84VZ1, Q8L8T7, Q8W4I6, O80548, Q93WF6, Q9FNN2, Q84WN3, Q43125, Q9FMN0, O80506, Q9LVS0, Q9M7Z1, Q9SYI0, Q9SLV0, P45432, Q96524, Q9C9N6, Q9C7N7, O65272	5210	55	22992	2.005932647007503	0.674523032302029	0.011252056667561704	0.010552925362308748
BP	GO:0009910	negative regulation of flower development	25	0.22157227687671718	0.000438537	Q84WW3, A4GSN8, Q94BS2, Q9C950, Q8LLD0, Q9FJH5, Q9LHE7, B5X0I6, Q7X9V2, Q94BT9, P42743, Q9ZVH8, Q9SZQ5, Q9FNQ0, Q9M8Y0, F4HQA1, Q9XER9, Q9C5G0, Q9FKA9, Q0WP44, Q8GZA8, Q2LAE1	5210	55	22992	2.005932647007503	0.674523032302029	0.011252056667561704	0.010552925362308748
BP	GO:0045087	innate immune response	37	0.32792696977754143	0.000450462	D7SFH9, Q39008, Q8RY18, O24412, O64793, Q1PDV6, O64774, Q9ZUU4, Q3EDG5, P92948, Q02166, F4IS56, F4I2N7, Q8GWQ2, Q9SSD1, Q9SSL9, Q9ASP6, Q9LM92, Q9S7C9, Q9LTC0, O64780, F4I893, Q949S9, Q9SHI4, F4IXW2, A8R7E6, Q9ZVR7, Q94A06, Q9FFK6, F4IB81, O22808, Q9SIV2, Q9FE20, F4K2E9, O81472	5210	94	22992	1.737052313472455	0.6843090149782083	0.011252056667561704	0.010552925362308748
BP	GO:0016554	cytidine to uridine editing	14	0.12408047505096163	0.000451485	Q9LTF4, Q9LKA5, Q9CAY1, O22793, O23266, B9DFG3, Q9FX45, Q9FWA6, O04590, Q9FNR1, Q9FJY7, Q9SUH6, Q9LPZ1, Q84JZ6	5210	23	22992	2.686205457731787	0.6851346859705396	0.011252056667561704	0.010552925362308748
BP	GO:0035265	organ growth	10	0.08862891075068687	0.000451627	Q9C7C1, Q9C778, Q9LMX7, Q9LK22, Q52QU2, Q8RXL7, Q8LFJ5, Q9FHI1, Q9FNA4	5210	13	22992	3.394655248781928	0.685249661540624	0.011252056667561704	0.010552925362308748
BP	GO:0009834	plant-type secondary cell wall biogenesis	24	0.21270938580164853	0.000452896	F4IHS9, Q9LSB1, Q6R0C4, Q9ZQP3, Q9SV87, Q94AP3, Q8LBX7, Q9LXV2, Q9SNE5, Q66GQ5, Q9SPG3, Q9M199, Q8LFS6, Q84WP6, Q8L7C8, Q39085, Q9FG35, Q9FXG3, Q8GWW4, Q8LEJ6, Q9SJQ1, Q9FH92	5210	52	22992	2.036793149269157	0.6862705726346967	0.011252056667561704	0.010552925362308748
BP	GO:1902074	response to salt	24	0.21270938580164853	0.000452896	Q9FKA0, Q6R0C4, P0DO11, Q8LPQ8, P0DO44, Q8GYB4, Q93WF6, Q9M0J5, Q9FUY2, Q8S8K8, O48847, O22768, Q8LD98, P93732, Q9XI31, Q9LFG0, Q9LYE4, Q8GRN0, Q9XI87, Q9SL94, F4JNX3	5210	52	22992	2.036793149269157	0.6862705726346967	0.011252056667561704	0.010552925362308748
BP	GO:0009960	endosperm development	20	0.17725782150137373	0.000468973	Q6NQH4, Q9LSE2, Q9LVM5, O48533, Q9FKK2, Q5IBC5, F4JRR5, Q9FXA3, Q9FLT4, Q9ZPX1, O80775, Q9ZVH4, C0LGP2, Q9LPZ4, Q9C9L0, Q9M3A8, Q84J75, Q9C8L4	5210	40	22992	2.2065259117082534	0.6989209497709383	0.01142662329847506	0.010716645531981298
BP	GO:0080092	regulation of pollen tube growth	20	0.17725782150137373	0.000468973	Q9T020, Q9LJY0, Q6NME6, Q7X9I0, Q9M1L7, Q9FMP5, Q9FY95, Q9SVQ3, Q9LS54, Q56WM6, Q1PFC2, O80883, Q9LPT1, Q9SJT0, Q9FFX6, Q9CA89, Q93ZY2, F4K6B8, Q9SFU6, Q3B724	5210	40	22992	2.2065259117082534	0.6989209497709383	0.01142662329847506	0.010716645531981298
BP	GO:2000012	regulation of auxin polar transport	21	0.18612071257644244	0.000473319	Q8S9J3, Q9STT2, Q67XL4, Q9C9X7, O49048, Q9ASU8, Q9FKK2, Q9SJF1, F4IXW2, Q6ID70, Q8LAR0, Q9M9U5, Q94AN2, Q8H1D3, Q8W4S4, Q9FJT7, O80594, Q93VV9, Q8RXU6, Q9FHA7, Q93ZY2	5210	43	22992	2.155211355622015	0.7022523034706121	0.01142662329847506	0.010716645531981298
BP	GO:0010052	guard cell differentiation	12	0.10635469290082426	0.000506165	Q94FL6, Q9M8K6, Q1PEY6, Q9SV72, Q9T068, Q9LSL6, Q56YJ8, Q2V3I3, Q9LFT5, Q700C7, Q8LC53, Q6NQ99	5210	18	22992	2.9420345489443376	0.7262674184525265	0.012105380437252712	0.011353229015008405
BP	GO:0009788	negative regulation of abscisic acid-activated signaling pathway	28	0.24816095010192327	0.000516713	Q8L4M1, Q9ASS2, Q8RXD3, Q9FPR3, Q9FKX5, Q9LU91, P93751, Q9FKA9, Q9FJG9, Q9FY48, Q0V865, Q2V3L3, Q6NPN9, Q9S775, Q94BQ3, O04515, Q42485, F4ITM1, Q9FJ00, Q9SCZ4, Q9FFS4, Q39261, Q39263, Q8LL04, Q39266, Q39265, O65282	5210	65	22992	1.90100693931788	0.7335608446480213	0.012243218867075738	0.011482503040633751
BP	GO:0043484	regulation of RNA splicing	9	0.07976601967561818	0.000582821	F4JCU0, Q9MAC5, Q8GUL2, Q84TH4, Q9SY09, F4IE66, Q6ICX4, Q9FGL9, P42698	5210	11	22992	3.610678764613505	0.7750491863482132	0.013682924008123376	0.012832754052167293
BP	GO:0009556	microsporogenesis	16	0.141806257201099	0.000595109	Q08891, Q9SJM0, Q9C613, B6EUB3, Q9S9P0, Q9STS6, Q9FHI1, F4JY37, O04376, O04375, Q8GUP3, Q39033, O49432, Q9SFU6, Q3B724, F4IDQ5	5210	29	22992	2.434787212919452	0.7820170457378767	0.01384440990175411	0.012984206238456376
BP	GO:0010091	trichome branching	17	0.15066914827616767	0.000640486	Q9LE63, O48533, Q9LS09, Q5XPJ9, Q9LHG8, F4K5J1, O23702, F4JGZ1, O64728, Q9LIQ9, Q9SEX2, Q6WWW4, Q9LPZ4, Q9ZPX9, Q8L3Z8, Q9ZNT0, A0A1P8B590	5210	32	22992	2.3444337811900193	0.8059286441619756	0.014765804233206014	0.013848350980732487
BP	GO:0010073	meristem maintenance	23	0.2038464947265798	0.000653	A0A178VBJ0, Q1PEY6, Q9T068, Q9SHI3, F4JJR8, Q9LYU7, Q2V3I3, Q9SHI4, Q9FUY2, Q9LT02, O48847, Q7Y228, Q9SRH7, Q5YGP7, Q9LFP7, Q9ZSZ8, Q8RXU6, Q9S7I6, P48731, Q9LFT5, Q9LXI8, A0A1P8ASY1	5210	50	22992	2.0300038387715933	0.8120487401248361	0.014919881945961493	0.01399285528343399
BP	GO:0008219	cell death	18	0.15953203935123636	0.000669958	Q8VZG2, Q9LZL3, Q9ASS7, Q9LKA4, O64973, Q9ZU38, Q9LY62, Q9FPR3, P42736, P36397, Q9SK71, Q8LPS2, Q9C7N2, Q9FNY0, Q0IGK1	5210	35	22992	2.269569509185632	0.8200357709812548	0.015003036529522194	0.01407084316954016
BP	GO:0000911	cytokinesis by cell plate formation	22	0.19498360365151113	0.00067159	O48767, Q9SMR2, Q8L5R3, Q8LCV1, F4HPR5, Q8L607, Q8RWD5, Q42510, Q5IBC5, Q9FHM4, Q9M643, O04350, Q9FLP0, Q8GRL7, F4JY37, Q944A9, O04486, Q2QAV0, Q8RXA7, Q9S7P9, F4J8D3	5210	47	22992	2.065683832237514	0.8207861232470788	0.015003036529522194	0.01407084316954016
BP	GO:0009739	response to gibberellin	35	0.31020118762740406	0.000674228	P46690, Q9FNN6, Q9XII1, Q9M219, Q9LPR8, Q9C6A1, Q2NNE0, O82794, Q9FLX8, Q9FK13, O82533, P93751, P46687, Q9LFR3, B5X4Z9, Q9FIG9, O22145, Q9SI09, Q9ZUT4, Q9XIN7, Q9ZW96, Q940G6, Q9S775, O64645, Q8LAR0, Q9M644, P24806, Q9ZVH8, Q71DJ5, Q9C5J9, O80883, O80488, Q93Z00	5210	89	22992	1.7354698181975026	0.821992768258019	0.015003036529522194	0.01407084316954016
BP	GO:0045814	negative regulation of gene expression, epigenetic	19	0.16839493042630507	0.000685629	F4I240, F4JL28, Q0WVR4, Q8W4D0, Q8RX28, F4JWT7, Q9LHF5, Q5YDB5, O64827, Q8GXJ1, A2RVJ8, Q9SUM4, Q8RXT5, Q8RX78, Q9FKW0, F4IYH6, F4KE59, Q8RWR1, Q9XIP2	5210	38	22992	2.2065259117082534	0.8271146127032353	0.015125212531340224	0.014185427930916976
BP	GO:1905582	response to mannose	8	0.0709031286005495	0.000707818	Q8VZM9, Q8LGS1, P0DO11, Q8VY80, Q8GYX2, Q9FGQ9, F4JW68	5210	9	22992	3.9227127319257837	0.8366644331364816	0.015481257787068717	0.014519350796781917
BP	GO:0031425	chloroplast RNA processing	11	0.09749180182575556	0.000718117	Q9FIF7, Q8LK93, Q9LN01, Q9STF3, F4K410, Q39061, Q9M1V3, Q7Y211, Q5G1S8, Q9LSA9, O82380	5210	16	22992	3.033973128598848	0.840915680269805	0.015573396279784471	0.0146057643890124
BP	GO:0000724	double-strand break repair via homologous recombination	26	0.23043516795178587	0.000777088	Q84WW3, Q9MA98, Q9FVV7, Q8GYH7, Q766Z3, Q8RXD4, I3XHK1, Q9FIJ4, F4I443, Q8GXF0, O04251, A7UL74, Q9XIR8, Q8L840, Q9SK02, Q9FNI6, Q682D3, Q9FII7, Q9SXY0, Q7Y1C4, Q9LS09, Q9LKI5, Q9ZQ80, Q8W489, F4HQA1, Q9LFS8	5210	60	22992	1.9123224568138197	0.8632144074247696	0.016710651685060925	0.01567235796957648
BP	GO:0009749	response to glucose	24	0.21270938580164853	0.000864547	Q8VZM9, Q9C5X8, P0DO11, Q8LPQ8, Q9C516, Q9C9Z9, Q5IBC5, Q9C552, Q9FGQ9, Q9FXA9, Q94B38, F4JW68, Q8LGS1, Q940X9, O80462, Q9FJ47, Q8H1F2, Q8VY80, Q8L471, Q8GYX2, Q6NMQ7	5210	54	22992	1.961356365962892	0.8906643925785844	0.018436468804119786	0.017290943778775884
BP	GO:0006338	chromatin remodeling	22	0.19498360365151113	0.000941405	F4I240, Q8VZL6, Q9SWA6, Q8RXS6, Q9FN19, Q9XFH4, Q8W4D0, Q9S775, Q8LA53, Q84JG2, F4IV45, Q94BT9, O64827, Q84JB7, Q9SFV2, Q8W595, Q9FHW2, P93045, Q96524, F4IF36, Q8RWS0	5210	48	22992	2.0226487523992325	0.9102018186121197	0.01990955284829669	0.01867249974048928
BP	GO:0010449	root meristem growth	12	0.10635469290082426	0.000956355	Q39008, Q6EVK6, Q5YGP7, Q9LRV2, Q5YGP8, Q9LHP4, F4K2A1, Q8RXU6, Q6ID70, Q9XIH7, Q9FHI1	5210	19	22992	2.7871906253156884	0.9135753611269423	0.020059930132893533	0.01881353353612524
BP	GO:0010584	pollen exine formation	17	0.15066914827616767	0.000983544	Q08891, Q9M1B4, O23674, Q9C788, O80612, Q8LES0, Q84WV4, Q9ZQH3, Q06915, F4JSH1, Q8LDM2, Q9CA28, F4IYM4, O49432, Q9C809, Q9LK50, Q500U8	5210	33	22992	2.27339033327517	0.9193895453710315	0.02046250716086739	0.019191096985573166
BP	GO:0016311	dephosphorylation	20	0.17725782150137373	0.000994264	Q941D3, Q944H5, Q9SU92, Q9FMK9, Q9FZ62, Q8S9M1, F4J3T8, Q9LW57, Q9ZVJ5, Q7XZU3, Q9ZVN4, Q9LU72, O81304, Q8S340, Q9LJU7, F4JTE7, Q8H129, Q9SCX8, Q5MAU8, Q9LXI7	5210	42	22992	2.1014532492459557	0.9215730329142705	0.020518723709441456	0.019243820595021294
BP	GO:0006914	autophagy	21	0.18612071257644244	0.00135698	F8S296, Q94IB9, F4IRW0, Q0WPK3, F4K265, Q94C95, Q9FGK8, Q93VB2, O82345, Q9M367, F4I1N8, Q0WQ75, Q8GUL1, Q8H1Q8, Q9SUG7, Q8RUS5, Q0WWQ1, Q94CD5, Q8VZ52, Q8VY98, Q9SCK0	5210	46	22992	2.0146540932988404	0.9690340476521709	0.02778007036332036	0.026053993306748284
BP	GO:0010087	phloem or xylem histogenesis	25	0.22157227687671718	0.0014654	Q42510, Q9SN39, Q8LDS2, Q84TE9, Q9C5I3, Q9FX68, Q9ZV57, Q9M0G7, Q9S7X6, Q9FII5, Q9FQ04, B3DNN5, Q9LY62, Q9FM03, Q9T0I8, Q9LFE0, Q9SHE9, Q9SYK4, Q9SZ06, Q9S7L5, Q94AH6, Q8W4K5, Q8VZQ2, Q5W7F2, Q9ZPW2	5210	59	22992	1.8699372133120788	0.9765459440122329	0.029444541981596014	0.027615045234791104
BP	GO:0009637	response to blue light	25	0.22157227687671718	0.0014654	Q9LJX0, Q93Z18, Q8RWG1, O22056, Q8L8T7, O64511, Q43125, Q9SYX2, Q42545, Q9C670, Q8GZ38, Q9M884, O82256, F4K5K6, Q940M0, Q94BM7, Q9SYK4, Q9C8E6, A0A1P8B554, Q9FF41, Q9ZSZ8, Q96524, Q9C9N6, Q9ZR72	5210	59	22992	1.8699372133120788	0.9765459440122329	0.029444541981596014	0.027615045234791104
BP	GO:0009826	unidimensional cell growth	46	0.4076929894531596	0.0014728	Q93VH1, Q9LE81, Q9C9Z9, Q9LTR9, Q42510, O64614, Q9S823, Q94AP3, O65902, Q9LMN6, Q9M1V9, Q42381, P92943, F4I718, Q9LMP1, Q9FGN0, Q5XVC4, Q9SDS7, Q9T041, O65375, Q9C7S5, Q9S7X6, O22607, Q9FJI1, Q5IBC5, C0LGF4, Q9LX66, Q9FQ04, Q9STM3, F4K5J1, Q7XZU3, Q9XF43, Q9LTW5, Q84WL6, Q9SA72, Q39160, Q8LEK2, Q39085, Q7DMA9, Q9FLD7, Q8RWY6, Q1PFB9, Q9LDU6	5210	131	22992	1.549621250970682	0.9769866207412394	0.029444541981596014	0.027615045234791104
BP	GO:0048573	photoperiodism, flowering	24	0.21270938580164853	0.00156568	H3K2Y6, Q05085, Q8L7R2, Q9SGH2, Q93ZR3, Q8RY25, Q8LEA8, Q9XIN7, Q9SXZ2, Q9SV87, O80507, Q9LV85, Q9LPV9, O82289, Q96288, Q9LJR7, Q9FMY5, P0C5E2, P43254, F4I6G4, Q66GR3, Q8RWU3, Q8VXZ9	5210	56	22992	1.89130792432136	0.9818615613130476	0.031058776063977524	0.029128981068208697
BP	GO:0046686	response to cadmium ion	30	0.2658867322520606	0.00165221	O48723, Q39008, O04529, Q9LZL3, O23264, Q9S7Y7, A1L4X0, Q9C8E6, Q9FLT0, A8MS68, Q945P6, Q8VZ79, Q9ZT91, Q93Y08, Q84WV0, Q9FX64, P28493, Q9M5K3, Q9C942, Q9LVM1, Q7X9V2, Q9M884, O82089, Q9LVB9, Q9C7N2, Q9C9N6	5210	76	22992	1.7419941408223054	0.985469606346808	0.03252320048687932	0.030502415462489392
BP	GO:0001666	response to hypoxia	21	0.18612071257644244	0.00186467	Q67XG0, Q9LUM4, Q9FUY2, O48847, Q9S745, Q94CH8, Q9XF23, P42736, Q9LR30, Q9FH76, Q8RWD9, Q8W234, Q9SCU7, Q9LXG9, Q05609, Q8LGJ5, Q9SSA8, Q8GT74, Q93YZ7, Q8H0T5	5210	47	22992	1.9717891125903544	0.9915716677269985	0.03619641423230185	0.03394739904553514
BP	GO:2001289	lipid X metabolic process	8	0.0709031286005495	0.00189586	Q9SU91, F4JIP6, F4IAT8, F4IF99, Q8LEA0	5210	10	22992	3.5304414587332054	0.9922193644425986	0.03619641423230185	0.03394739904553514
BP	GO:0052324	plant-type cell wall cellulose biosynthetic process	8	0.0709031286005495	0.00189586	Q93VH1, F4I718, O80501, Q9SCN0, O64614, Q946Y7, O22943, Q8GZ17	5210	10	22992	3.5304414587332054	0.9922193644425986	0.03619641423230185	0.03394739904553514
BP	GO:0042372	phylloquinone biosynthetic process	8	0.0709031286005495	0.00189586	Q8GXR9, Q15KI9, Q8VYJ1, Q3ED65, Q0WUA3, Q8GYN9, Q9M9V6, Q9SX65	5210	10	22992	3.5304414587332054	0.9922193644425986	0.03619641423230185	0.03394739904553514
BP	GO:0007030	Golgi organization	13	0.11521758397589293	0.00190954	Q9SJU9, F4HQ84, Q0WQ75, Q9SUJ1, Q8LEK2, Q94AU2, Q84K25, Q9FGN0, Q6NMI3, B0F9L7, Q8L870, Q8VYU6	5210	23	22992	2.4943336393223734	0.9924875029433968	0.03619641423230185	0.03394739904553514
BP	GO:0009911	positive regulation of flower development	20	0.17725782150137373	0.00195561	Q0WPF2, Q8LPQ9, Q84JK2, Q94F30, F4JL28, Q9SXZ2, O64645, Q9SR13, Q9S7R5, Q9C670, Q8H1D3, Q9SKA3, Q9ZVH4, F4K3G5, Q9LJ87, F4KDN0, Q96524, Q8H103, Q8RX86, Q38796	5210	44	22992	2.0059326470075027	0.9933244712867229	0.03652851930935746	0.03425886922331297
BP	GO:0090333	regulation of stomatal closure	20	0.17725782150137373	0.00195561	Q94IB9, F4I240, Q9LD83, Q9FGH9, Q94AH1, Q9C5Y0, Q9LY00, Q9S752, C0LGQ9, Q9LMJ4, Q9ASW3, Q8RXG3, Q94BT9, Q8GZ99, Q2MHE4, Q9SND6, Q8VYB9, Q94BZ1	5210	44	22992	2.0059326470075027	0.9933244712867229	0.03652851930935746	0.03425886922331297
BP	GO:0045324	late endosome to vacuole transport	10	0.08862891075068687	0.00201754	Q9LT31, Q0WTY4, Q9FY48, Q9M0E5, P93654, O22929, F4IVL6, Q39233, Q9SKI2, B9DFS6	5210	15	22992	2.9420345489443376	0.9943046649748353	0.03741226565941151	0.03508770519053834
BP	GO:0009970	cellular response to sulfate starvation	14	0.12408047505096163	0.00205161	O23116, O23324, Q84MA5, Q9SGU9, Q8GYB4, Q9ASS7, Q9MA75, Q9MAX3, Q43870, F4J8C6	5210	26	22992	2.37625867414735	0.9947810389276236	0.037500457228842814	0.03517041709621835
BP	GO:0010207	photosystem II assembly	14	0.12408047505096163	0.00205161	Q8W4D6, Q94BS2, Q0WRJ7, O65220, O49668, Q9ZVZ9, Q9LUJ2, O65502, O81208, Q9XF89, Q9LR64, Q9SNB7, Q8L540	5210	26	22992	2.37625867414735	0.9947810389276236	0.037500457228842814	0.03517041709621835
BP	GO:0006623	protein targeting to vacuole	17	0.15066914827616767	0.00214413	Q8S9J3, Q9STT2, Q9STU3, Q8VY07, O80977, F4JY12, Q9SZT4, Q9M367, Q9FG38, Q9M376, Q9M353, P93026, O04023, Q9FYH7, F4IVL6, Q39233, F4I9A2	5210	35	22992	2.1434823142308748	0.9958834163889583	0.038913765922285654	0.036495911767677046
BP	GO:0052325	cell wall pectin biosynthetic process	7	0.06204023752548082	0.00245712	Q94CD1, Q9LU40, Q8VXZ5, Q0WV13, Q0WPA5, Q8GWT1, Q9LIN9	5210	8	22992	3.861420345489443	0.9981554191062205	0.043665038999646445	0.04095197092581144
BP	GO:1902066	regulation of cell wall pectin metabolic process	7	0.06204023752548082	0.00245712	F4JGZ1, O22940, Q9LSL6, Q9LYE7, Q8LAR0, O48847	5210	8	22992	3.861420345489443	0.9981554191062205	0.043665038999646445	0.04095197092581144
BP	GO:0090436	leaf pavement cell development	7	0.06204023752548082	0.00245712	Q94FL6, Q39160, Q8L7S5, Q9SEX2, F4K3G5, F4K5J1, F4J061	5210	8	22992	3.861420345489443	0.9981554191062205	0.043665038999646445	0.04095197092581144
BP	GO:0016579	protein deubiquitination	25	0.22157227687671718	0.00250015	O24454, Q9LEW0, Q8LBW2, Q9FKP5, Q8LAM0, Q9FPT5, Q8LG98, Q9FPT1, Q8L6Y1, O82391, Q8W4N3, Q8LBZ4, Q9LT08, Q93VG8, Q9C585, O22207, Q9SJA1, Q9FPS2, Q9FPS3, Q9FPS4, Q949Y0, O04482, Q9ZSB5, Q9FPS0, Q9FIQ1	5210	61	22992	1.8086277964821749	0.9983482122768408	0.044123351128415	0.041381806451033995
BP	GO:0010500	transmitting tissue development	6	0.05317734645041213	0.00290134	Q9SVY1, Q9SND4, Q9LXD8, Q9FHA7	5210	6	22992	4.413051823416507	0.9994099589686691	0.04977874263581144	0.046685807864770404
BP	GO:0016045	detection of bacterium	6	0.05317734645041213	0.00290134	C0LGT6, Q9FL28, O82392, Q42484	5210	6	22992	4.413051823416507	0.9994099589686691	0.04977874263581144	0.046685807864770404
BP	GO:0010109	regulation of photosynthesis	9	0.07976601967561818	0.00291786	Q8RWG1, Q8VXX4, Q9FYR6, Q948R9, Q9SYI0, Q9M0Z3, Q94B38, O65272	5210	13	22992	3.055189723903735	0.9994344581154753	0.04977874263581144	0.046685807864770404
BP	GO:0045039	protein insertion into mitochondrial inner membrane	9	0.07976601967561818	0.00291786	Q6NKU9, Q9ZW33, Q9SP35, Q42191, Q94EH2, Q9SKD3, O48528, A2RVP7, Q9FLT9	5210	13	22992	3.055189723903735	0.9994344581154753	0.04977874263581144	0.046685807864770404
BP	GO:0009245	lipid A biosynthetic process	9	0.07976601967561818	0.00291786	Q9SU91, F4JIP6, F4IAT8, Q8VZA5, F4IF99, Q8LEA0	5210	13	22992	3.055189723903735	0.9994344581154753	0.04977874263581144	0.046685807864770404
BP	GO:0051302	regulation of cell division	17	0.15066914827616767	0.0030567	Q9C565, Q8L557, Q9LUI3, Q9LJD8, Q9FJF5, Q9LY03, Q9M9U9, F4IDC2, Q9CAE4, Q9FV71, Q8W104, C0LGQ5, Q9FI46, Q8LGU6, Q8GYT8, F4HW04, Q9SYJ8	5210	36	22992	2.0839411388355726	0.9996039941442155	0.05123294655769674	0.04804965679502625
BP	GO:0009733	response to auxin	98	0.8685633253567313	0.00306671	Q94BT2, Q8LLD0, Q9SIN1, Q38857, Q9C999, Q9SUV1, Q9FNN2, Q3EDG5, Q9M219, Q9SHL8, O48847, Q9T0J3, Q5EAF2, Q9LNT9, Q9LKJ1, P36397, Q9LTX2, Q8W234, Q9SDY5, Q940X7, Q9ZUZ3, P53492, Q9FYK5, Q9SGW3, Q9ZR72, Q6NMD6, Q9LJX0, Q9C8W9, Q9FZ87, Q9S775, O80725, Q9ZVH0, Q9LSQ6, Q8GZM7, Q8LAR0, Q9LSQ5, Q9LTS4, Q9SIG9, Q8LGU6, Q9FJ47, Q9FK63, Q96287, O80488, Q94AH6, Q8W4K5, Q5W7F2, Q9XI87, F4JNX3, F4IIU4, Q9FZ33,…	5210	332	22992	1.3026478273940292	0.9996140365218226	0.05123294655769674	0.04804965679502625
BP	GO:0010628	positive regulation of gene expression	16	0.141806257201099	0.00313482	Q8L5T5, Q94A57, Q9C8W9, Q9C503, O48533, Q9SV87, Q6ID70, Q9STM3, Q8LFS6, Q8LAJ7, Q9LPZ4, Q8RWS0, Q8RWU3, F4HZD1	5210	33	22992	2.1396614901413367	0.9996759467576469	0.05123294655769674	0.04804965679502625
BP	GO:0009853	photorespiration	22	0.19498360365151113	0.00313965	Q9FWR5, Q93YQ3, Q9M9R9, A2RVV7, Q56YA5, Q9FVQ4, Q9SR86, Q9SMN1, Q944I4, O81845, Q9LHH7, Q9SYU4, Q9FLX7, Q9LR30, Q9SKC9, Q9M9B4, Q9ZUX4, Q940M2, O65271, Q9LE33, P0DKC3	5210	52	22992	1.8670603868300606	0.9996799407697854	0.05123294655769674	0.04804965679502625
BP	GO:0048229	gametophyte development	14	0.12408047505096163	0.00314325	Q9C5H9, Q9SJW9, O49545, Q94AU2, O65258, Q9ZW85, Q8H965, Q8L6Z4, O81020, Q9FHI1, Q8GWG0	5210	27	22992	2.288249093623374	0.999682883275462	0.05123294655769674	0.04804965679502625
BP	GO:0007005	mitochondrion organization	14	0.12408047505096163	0.00314325	Q9ZW33, O64471, Q8RWT8, F4J5S1, Q9SW97, Q9M9X9, Q9M219, Q8RXF8, Q9M1J1, Q9FLT9, Q8LF21, Q8GUK1, O04331, Q9FNB2	5210	27	22992	2.288249093623374	0.999682883275462	0.05123294655769674	0.04804965679502625
BP	GO:2000652	regulation of secondary cell wall biogenesis	14	0.12408047505096163	0.00314325	Q9FX36, O49459, Q9M0F8, Q6R0C4, Q9C7U7, F4HNU8, Q43125, Q8LBX7, Q9FGL5, Q9LXV2, Q52T38, Q9M199, Q9LZD3, Q39204	5210	27	22992	2.288249093623374	0.999682883275462	0.05123294655769674	0.04804965679502625
BP	GO:0009740	gibberellic acid mediated signaling pathway	32	0.283612514402198	0.00330524	P46690, F4JXF1, Q9C9G7, P93751, Q9FYK5, Q6GKX7, P46687, Q6NMQ7, Q9LFR3, B5X4Z9, Q9ZWA6, Q9XIN7, Q9LVQ7, Q67XX3, Q8GZM7, Q9M644, F4ITM1, Q9FJ00, P24806, Q71DJ5, Q9C5J9, O80883, O80641, Q67ZB6, Q9ZQ85, Q9LUB6, Q39265, Q9C9H1, Q9M0B9	5210	86	22992	1.6420657947596304	0.999790776837879	0.053532279914545684	0.05020612418714719
BP	GO:0042744	hydrogen peroxide catabolic process	35	0.31020118762740406	0.00364324	Q9SZE7, Q43729, Q8GYB4, Q9ASS7, O23044, O23609, O22959, Q9SUT2, Q9SY33, Q9ZV04, Q93V93, Q84MA5, Q9FG34, Q9FJZ9, Q9FJR1, Q96519, Q96518, Q9SZH2, Q96512, Q9LXG3, Q9SZB9, O23474, Q9FLC0, Q43873, O80822, Q43872, Q96520, Q96522, O81755, Q9SJZ2, Q8GY91, Q9SK52	5210	97	22992	1.5923382867997704	0.9999121672507787	0.058260437147286515	0.05464050377236719
BP	GO:0031124	mRNA 3'-end processing	10	0.08862891075068687	0.00368823	Q0WPF2, Q8L4J2, Q8GXS3, Q6NLV4, Q8GUP1, Q5IBC5, Q94AF0, Q9M9G6, Q9SR06	5210	16	22992	2.7581573896353166	0.999921752905551	0.058260437147286515	0.05464050377236719
BP	GO:0045493	xylan catabolic process	10	0.08862891075068687	0.00368823	A0A1P8B8F8, O80596, A0A1P8AWH8, Q9LXA8, Q9SGZ5, Q9SG80, Q94KD8, Q9S7Y7, Q680B7, Q84WT5	5210	16	22992	2.7581573896353166	0.999921752905551	0.058260437147286515	0.05464050377236719
BP	GO:0046488	phosphatidylinositol metabolic process	10	0.08862891075068687	0.00368823	Q9XID0, Q9SLG9, Q9SSJ8, Q56YP2, Q0WUR5, Q7XZU0, Q9LUM0, Q9M1K2, Q8L796, Q8L850	5210	16	22992	2.7581573896353166	0.999921752905551	0.058260437147286515	0.05464050377236719
BP	GO:0006887	exocytosis	19	0.16839493042630507	0.00383346	Q9LTB0, Q9FGH9, Q9SX85, Q5IBC5, Q9SY60, Q9M9U5, Q9FY95, Q9LMJ4, Q9FNR3, O80501, Q9FHY8, Q94AI6, Q9FFX6, Q9LZD3, Q946Y7, F4HWE6, Q8VZU2, F4KG58	5210	43	22992	1.9499531312770608	0.9999461159666551	0.0598160083573807	0.05609942167163489
BP	GO:0002237	response to molecule of bacterial origin	19	0.16839493042630507	0.00383346	Q8VZG2, Q9C5T4, Q8L866, Q9C664, F4HPZ9, Q9M8L4, Q93YN1, Q9FMM3, Q94AH1, Q8VZG8, Q9LMJ4, Q9XIE6, O24527, Q94A06, F4JY11, Q8GYN5, C0LGT6, Q93VV9, Q9LJ86	5210	43	22992	1.9499531312770608	0.9999461159666551	0.0598160083573807	0.05609942167163489
BP	GO:0048481	plant ovule development	25	0.22157227687671718	0.00409569	Q38897, Q94BP0, Q1PEY6, Q9FYR6, Q8RWT8, Q9T068, Q9FFF9, P0DKL4, Q8L607, Q2V3I3, Q9LJE2, Q9M2T9, Q9SLD9, Q8RXE9, Q8W234, Q9FJV5, O48593, Q9SG96, Q9C616, Q9LFT5, Q9M7I9, Q2LAE1	5210	63	22992	1.751211041038296	0.9999725294679536	0.06352045266490644	0.05957369534809514
BP	GO:0045491	xylan metabolic process	8	0.0709031286005495	0.00419369	Q66GQ5, Q9LQ32, Q9C8W9, Q8L7C8, Q9FZ97, Q9T0F7, Q9FXG3, Q6NMK1	5210	11	22992	3.209492235212005	0.99997864463121	0.06368283683375155	0.059725989996484444
BP	GO:2000024	regulation of leaf development	11	0.09749180182575556	0.00420571	Q9M8Z5, Q9FMT4, F4JJR8, Q9C778, F4K3G5, F4I1S7, Q9FUY2, Q8L9Y2, O48847, Q9FNA4	5210	19	22992	2.5549247398727144	0.9999792941609946	0.06368283683375155	0.059725989996484444
BP	GO:0048354	mucilage biosynthetic process involved in seed coat development	11	0.09749180182575556	0.00420571	Q9SNC3, Q8L778, Q9CAK4, Q9SS43, Q9LPU2, Q9LV16, Q9C6K3, Q93YU5, Q9LZD3, Q38850, Q9ASW1	5210	19	22992	2.5549247398727144	0.9999792941609946	0.06368283683375155	0.059725989996484444
BP	GO:0010102	lateral root morphogenesis	11	0.09749180182575556	0.00420571	Q94BT2, O82289, Q84VX3, Q689D6, Q9ZSP5, P93005, Q8RY59, Q9LZD3, P47735, C0LGX3, F4IIU4	5210	19	22992	2.5549247398727144	0.9999792941609946	0.06368283683375155	0.059725989996484444
BP	GO:0010182	sugar mediated signaling pathway	15	0.1329433661260303	0.00458795	O65020, Q9C5X8, Q9SIT7, Q9C9U5, Q94BN0, Q9SEE9, Q9STM3, Q9LV85, Q8GYT9, Q8H1F2, Q9SYK4, Q9FJR0, Q9SYM4, Q05609, Q8LGH4	5210	31	22992	2.135347656491858	0.9999922481814225	0.06906216381010648	0.06477107977501194
BP	GO:0006352	DNA-templated transcription initiation	13	0.11521758397589293	0.00464918	F4K4L7, O04173, O24621, Q9SR71, Q9LD95, O22056, Q9C5Z3, O48890, Q9SYH2, A6QRA1, Q940A7, A8MS85	5210	25	22992	2.2947869481765832	0.9999933771499461	0.06917001482522753	0.06487222961334352
BP	GO:0009787	regulation of abscisic acid-activated signaling pathway	13	0.11521758397589293	0.00464918	Q9M884, O23523, Q8H0V5, Q9XI31, Q9FNN6, Q9C8E6, Q0WVR4, F4I3V6, Q8GY82, Q9FNA4, Q8RWR1, F4JNX3	5210	25	22992	2.2947869481765832	0.9999933771499461	0.06917001482522753	0.06487222961334352
BP	GO:0007623	circadian rhythm	40	0.35451564300274746	0.00526309	Q9LTH4, Q8GYB4, Q43125, O81208, Q84V03, Q9SV30, Q9S9U0, F4IDB2, Q94BN0, O82256, Q9FUA4, Q9STF2, C0SVM5, O23372, Q8RWR1, O48832, Q93Y08, F4K5X6, O23254, Q84WN3, Q9FFK8, P69781, Q9LRM4, O65515, O81316, Q9S713, O80507, Q9SA52, Q8LAU9, Q9LTW4, Q9LDG2, F4KGY6, Q6R2K3, F4JCX9, Q9SSE5, Q9S9N9, A8MQN2, Q96524	5210	117	22992	1.5087356661253013	0.9999986342429977	0.07785106717108213	0.07301389652622005
BP	GO:0043622	cortical microtubule organization	22	0.19498360365151113	0.00530725	F4IIM1, Q8L7S5, Q8LCV1, Q9LZW2, Q2HIK4, Q75QN6, Q94AF7, Q9FLP0, Q84WL6, Q96262, Q9M350, Q9SEX2, Q8VZN1, B3H4F1, F4KB17, Q9LJ98, Q8RWY6, Q8SAB7, Q5XVC4	5210	54	22992	1.797910002132651	0.9999987809275991	0.0780531766671376	0.07320344822240336
BP	GO:0009880	embryonic pattern specification	9	0.07976601967561818	0.00546191	Q9LFE2, Q9LV09, Q0WMY5, Q9SAD4, Q84TI3, Q7DMA9, Q42510, Q9FYK5	5210	14	22992	2.83696188648204	0.9999991811271867	0.0785226228625501	0.07364372601411498
BP	GO:0006120	mitochondrial electron transport, NADH to ubiquinone	9	0.07976601967561818	0.00546191	P53665, P93306, Q9M9M6, Q9SQT4, Q9LQI7, O80800, Q9FNN5, O22769, Q9FGJ4	5210	14	22992	2.83696188648204	0.9999991811271867	0.0785226228625501	0.07364372601411498
BP	GO:0009903	chloroplast avoidance movement	9	0.07976601967561818	0.00546191	Q9M884, F4K5K6, O48724, Q9C8E6, Q9FF41, Q9C9Q4, F4I0N3, Q9C9N6	5210	14	22992	2.83696188648204	0.9999991811271867	0.0785226228625501	0.07364372601411498
BP	GO:0010206	photosystem II repair	9	0.07976601967561818	0.00546191	Q94BS2, Q9M024, Q9LR64, O22773, Q9ZVZ9, O22609, Q9SEL7, O82261	5210	14	22992	2.83696188648204	0.9999991811271867	0.0785226228625501	0.07364372601411498
BP	GO:0010029	regulation of seed germination	24	0.21270938580164853	0.00566346	Q9FKA0, Q9C776, Q93ZT5, F4KCC2, Q84VZ1, Q9LVQ7, Q9LYV6, Q8GZM7, Q9M884, Q71DJ5, Q9C5J9, Q9M1S3, Q944S2, O80742, Q9C8E6, O80996, Q9SA98, Q93Z00, E5KGE0, O22150	5210	61	22992	1.736282684622888	0.999999512507405	0.08096533763676514	0.07593466601337878
BP	GO:0009611	response to wounding	72	0.6381281574049454	0.00598282	Q9STX2, Q9LSF1, O49697, Q9FFN7, O48847, Q8GXJ4, C0LGQ5, Q9XI31, Q39152, Q9FJR0, P53492, Q8RXN0, Q8L7W2, Q94BS2, Q9FX43, Q56WD9, Q9SZY4, Q7DM58, Q94A06, Q9LFG0, P42813, Q9SYK4, Q9LVB9, Q9S7L5, Q9SAL0, Q9SWG3, Q8RY23, F4IHS2, Q39008, O23403, Q8L866, Q9FNH6, Q9M8L2, O65202, Q9LVJ0, Q9FNL7, Q9FN37, Q93WF6, F4IUX6, Q94BN0, Q9FMV7, Q5YDB6, Q8H1E4, Q8VY52, O80396, Q9C5G5, Q9FYE2, Q7G1L2, Q9SSL9, Q9ZUX1,…	5210	238	22992	1.335040887756254	0.9999997857279113	0.08505576162940835	0.07977093704985544
BP	GO:0006644	phospholipid metabolic process	10	0.08862891075068687	0.00627338	Q8L7R3, Q9ZV87, Q9XI60, Q9SV43, Q9LMX4, Q8S8S2, Q8LFD1	5210	17	22992	2.5959128373038274	0.9999998985963	0.08820653570505195	0.08272594204459738
BP	GO:0006406	mRNA export from nucleus	10	0.08862891075068687	0.00627338	Q8LLD0, Q9FKT5, Q93VM9, Q8RXH2, Q8RY25, F4IAT2, Q9C811, Q6A331, Q9XIR8, Q8L773	5210	17	22992	2.5959128373038274	0.9999998985963	0.08820653570505195	0.08272594204459738
BP	GO:0006857	oligopeptide transport	11	0.09749180182575556	0.0067197	Q05085, O82485, P46032, Q9M175, Q9LYR6, Q9SZY4, Q9FG72, Q93Z20, Q9M390, Q93VV5, Q9FME8	5210	20	22992	2.4271785028790784	0.9999999678785573	0.09396561160334793	0.08812718555999806
BP	GO:0009791	post-embryonic development	26	0.23043516795178587	0.00726943	Q9XEA0, O23247, F4JL28, Q9LU39, Q9SR15, F4JLM5, Q9LTT8, Q9M876, P93736, Q9SVN5, D2WL32, Q8RXE9, O23372, Q6PQQ3, F4I116, Q9LX66, F4K5J1, B0F9L4, Q9SCZ4, Q8GYP3, Q39160, F4KE63, Q8S944, Q8GW31, Q9SAR5, O82462	5210	69	22992	1.6628890928815823	0.999999992209863	0.101100343975887	0.09481861099731488
BP	GO:0006075	(1->3)-beta-D-glucan biosynthetic process	8	0.0709031286005495	0.00810459	Q9SJM0, Q9SHJ3, Q9LXT9, Q9ZT82, Q9S9U0, Q9LUD7, Q9SFU6, Q3B724	5210	12	22992	2.9420345489443385	0.9999999990959686	0.10940838963312768	0.10261044748710686
BP	GO:0045995	regulation of embryonic development	8	0.0709031286005495	0.00810459	Q9M8Z5, Q9LJD8, Q9ZQ31, Q9FUY2, Q9ZNU2, O48847, Q8L785, Q9LD44	5210	12	22992	2.9420345489443385	0.9999999990959686	0.10940838963312768	0.10261044748710686
BP	GO:0006896	Golgi to vacuole transport	8	0.0709031286005495	0.00810459	Q9FG38, Q9SUJ1, P93026, Q9ZUI6, Q9M2T1, Q9SE83, Q8VZ37, Q39233	5210	12	22992	2.9420345489443385	0.9999999990959686	0.10940838963312768	0.10261044748710686
BP	GO:0010337	regulation of salicylic acid metabolic process	8	0.0709031286005495	0.00810459	O80683, Q9LZL3, Q56XP9, Q9MA41, Q9SGN6, Q6XBF8, Q9C7N2	5210	12	22992	2.9420345489443385	0.9999999990959686	0.10940838963312768	0.10261044748710686
BP	GO:0051276	chromosome organization	8	0.0709031286005495	0.00810459	Q9SJW9, Q9FII7, Q9FLU1, Q9LVM1, Q56YN8, Q9S7T7, Q8L840	5210	12	22992	2.9420345489443385	0.9999999990959686	0.10940838963312768	0.10261044748710686
BP	GO:0006020	inositol metabolic process	6	0.05317734645041213	0.00825159	Q84WW3, Q93ZC9, Q9MA75, F4HQA1, F4J8C6	5210	7	22992	3.78261584864272	0.9999999993813126	0.10940838963312768	0.10261044748710686
BP	GO:0006513	protein monoubiquitination	6	0.05317734645041213	0.00825159	Q9ZT49, O22755, Q9CA86, Q9SYU4, Q9M841	5210	7	22992	3.78261584864272	0.9999999993813126	0.10940838963312768	0.10261044748710686
BP	GO:0007021	tubulin complex assembly	6	0.05317734645041213	0.00825159	Q8L5R3, O04350, Q9SMR2, Q9ZPX1, Q67Z52	5210	7	22992	3.78261584864272	0.9999999993813126	0.10940838963312768	0.10261044748710686
BP	GO:0080144	intracellular amino acid homeostasis	6	0.05317734645041213	0.00825159	Q9SAJ6, Q9ASS7, Q9LPF1, Q9S752	5210	7	22992	3.78261584864272	0.9999999993813126	0.10940838963312768	0.10261044748710686
BP	GO:0006396	RNA processing	26	0.23043516795178587	0.00892107	Q9C578, Q94C11, Q8L7S3, Q93ZR3, Q93ZV7, Q8VYP6, Q9M9X9, F4KDH9, Q9LYT2, Q94A38, Q9LHL3, Q9XJ35, Q9SZH4, Q9LNE8, Q8RWG2, Q9LD90, Q9M209, F4IV66, Q5IBC5, Q8RWK8, F4KHG8, O80567, Q9LVY0, Q9C5J3, Q9FYL8	5210	70	22992	1.6391335344118454	0.9999999998901001	0.11735498223591082	0.11006328931855645
BP	GO:0032502	developmental process	15	0.1329433661260303	0.00894264	Q56XY2, Q8LLD0, Q93VT9, Q9LV09, Q9C811, Q8W4I6, Q9ZUE0, Q9CAE4, Q7X6P3, Q8GYP3, Q94KE2, Q9LZD3, Q9ZT96, Q8L5Z7, B9DFS6	5210	33	22992	2.005932647007503	0.9999999998960549	0.11735498223591082	0.11006328931855645
BP	GO:0009723	response to ethylene	39	0.3456527519276788	0.00929488	Q9MA55, Q9C516, Q8RY59, Q9LND1, F4HVW5, Q93WF6, O64511, Q9FNN2, Q9LPL3, Q9FPR3, Q42381, Q9XI90, Q9SD42, O04331, Q6IMT1, Q8VZ59, Q05609, Q93WV4, Q5XVC4, Q9FKA0, Q6J9S1, Q8GWE6, Q9SKK0, Q9LKC0, Q9FVQ0, Q9FQ04, Q9LYU3, Q9LV85, Q9LVS0, Q9SCZ4, F4ITL6, Q9FJ47, P42736, A0A1P8B554, Q9CAZ7, Q9SJZ6, F4JSE7, Q8RWS0, Q8H0T5	5210	117	22992	1.471017274472169	0.9999999999581454	0.12135503923465185	0.11381480819193608
BP	GO:0031349	positive regulation of defense response	9	0.07976601967561818	0.00939833	F4HXL0, Q9SKB2, F4KAF2, F4JRS4, Q56Y74, Q8VZG8, F4I1S7, Q8GY82, Q84WV6	5210	15	22992	2.647831094049904	0.9999999999679605	0.1220828584170851	0.11449740531496844
BP	GO:0010075	regulation of meristem growth	13	0.11521758397589293	0.0098616	O23553, O49545, Q9LMX7, O65258, Q9LYU7, Q43125, Q96524, Q9LXI8, Q7Y228, Q9ZWA6	5210	27	22992	2.124802729793133	0.9999999999903212	0.12745366357785573	0.11953450276938404
BP	GO:0009773	photosynthetic electron transport in photosystem I	10	0.08862891075068687	0.0100512	Q8GYC7, Q9CAC5, Q9ZVE7, Q9S9N6, Q9SL05, Q9C503, Q94AQ8, Q8H112, Q8LCA1, Q9LU21	5210	18	22992	2.4516954574536145	0.9999999999940716	0.127965878856488	0.1200148922452408
BP	GO:1900425	negative regulation of defense response to bacterium	10	0.08862891075068687	0.0100512	Q9LSI9, Q93Z27, Q1KPV0, Q9C664, Q9XI90, Q8VZK0, Q8GWQ2, F4HT21, Q9LNU1, Q93VV9	5210	18	22992	2.4516954574536145	0.9999999999940716	0.127965878856488	0.1200148922452408
BP	GO:0009231	riboflavin biosynthetic process	10	0.08862891075068687	0.0100512	Q75QN6, Q84MD8, Q84VZ1, O80575, F4JTE7, Q9LDD5	5210	18	22992	2.4516954574536145	0.9999999999940716	0.127965878856488	0.1200148922452408
BP	GO:0006402	mRNA catabolic process	12	0.10635469290082426	0.0101582	Q940X9, Q9SL49, Q8LFS6, Q9FLT0, Q9SV87, Q8GW31, Q9LTT8, Q9FQ04, Q8VZG7, Q9ZT92	5210	24	22992	2.2065259117082534	0.9999999999955039	0.12868756311678564	0.12069173563121749
BP	GO:0010089	xylem development	17	0.15066914827616767	0.0103885	Q9ASX9, Q9C8W9, O22131, Q9FLC0, Q9FY93, Q9FII5, Q9ZQI8, Q8GWK6, F4K933, Q8VYY5, Q9M199, Q9LSZ3, Q8VZQ2, Q9LZD3, Q8RY67, Q9LZM8, Q9XIN0	5210	40	22992	1.8755470249520154	0.999999999997521	0.13095619110722234	0.12281940549329176
BP	GO:0098876	vesicle-mediated transport to the plasma membrane	5	0.04431445537534343	0.0107772	Q94CA0, P36397, F4JTN2, Q9FMR5	5210	5	22992	4.413051823416507	0.9999999999990928	0.13259009800677143	0.12435179180002011
BP	GO:0031538	negative regulation of anthocyanin metabolic process	5	0.04431445537534343	0.0107772	Q9C778, F4I1S7, Q8L9Y2, Q9FNA4	5210	5	22992	4.413051823416507	0.9999999999990928	0.13259009800677143	0.12435179180002011
BP	GO:0097502	mannosylation	5	0.04431445537534343	0.0107772	O82244, Q9LU40, Q0WPA5, Q500W7, Q9LY62	5210	5	22992	4.413051823416507	0.9999999999990928	0.13259009800677143	0.12435179180002011
BP	GO:0010226	response to lithium ion	5	0.04431445537534343	0.0107772	Q9M8Y5, Q9SA57, Q9LJ97, F4I9A2, Q8RWB1	5210	5	22992	4.413051823416507	0.9999999999990928	0.13259009800677143	0.12435179180002011
BP	GO:0051604	protein maturation	5	0.04431445537534343	0.0107772	Q8H0W1, Q9FIN7, F4IP69, Q8L5Z7, B9DFS6	5210	5	22992	4.413051823416507	0.9999999999990928	0.13259009800677143	0.12435179180002011
BP	GO:0080022	primary root development	19	0.16839493042630507	0.0113137	Q9SAJ6, Q9SVY1, F4HVZ5, Q0WVR4, Q9XEE2, Q948R9, Q8W030, Q8W031, F4IAX0, Q94FL6, Q8VXX4, Q9FI44, Q9LSE7, O65272, Q8RWR1	5210	47	22992	1.7839996732960346	0.9999999999997737	0.1385255806363975	0.12991848125336222
BP	GO:0006974	DNA damage response	21	0.18612071257644244	0.0118329	Q9M3G7, Q9FJG9, F4K460, Q9SWA6, Q8GYH7, Q766Z3, Q9ZUL5, F4IRQ5, Q9FUY2, O48847, O04251, Q9LUR0, Q8W104, A3EWL3, Q9C9G6, Q8W234, Q9ZRT1, Q9LNX4, Q39199, Q8L840, A0A1P8ASY1	5210	54	22992	1.7161868202175306	0.9999999999999409	0.14350887659126688	0.13459214686168053
BP	GO:0031347	regulation of defense response	21	0.18612071257644244	0.0118329	O23403, Q9C5T4, Q8H0V5, A9QM73, Q9C7S5, F4JN35, Q9FMM3, Q9LY00, Q9SN38, Q9STS3, Q9LII8, Q9ZVR7, O22768, Q9MBA3, Q8VY52, Q9SUP6, F4K3G5, Q93Z00, O81472	5210	54	22992	1.7161868202175306	0.9999999999999409	0.14350887659126688	0.13459214686168053
BP	GO:0006491	N-glycan processing	7	0.06204023752548082	0.0120455	Q9C512, A7WM73, Q8L7S6, Q9XGM8, Q93Y37, A8MRY9, F4JZC2	5210	10	22992	3.089136276391555	0.999999999999966	0.14455015135939886	0.13556872343202706
BP	GO:0045492	xylan biosynthetic process	15	0.1329433661260303	0.0120882	Q9M9N9, Q9LSB1, Q9ZV36, Q0WPS0, Q9SNE5, Q66GQ5, F4K5L5, Q9LQ32, Q8L7C8, Q9T0F7, Q9FYG0, Q9FXG3, Q8GWW4, Q6NMK1, Q9FH92	5210	34	22992	1.9469346279778708	0.9999999999999696	0.14455015135939886	0.13556872343202706
BP	GO:0000209	protein polyubiquitination	15	0.1329433661260303	0.0120882	Q94F47, Q8L829, Q9LVW9, Q42540, F4ITM1, Q93ZG3, Q9FJ00, Q9SKC4, Q8GY23, Q8RWB8, Q9LQX2, Q9FI61, Q9SCQ2, Q9M190, Q8LGH4	5210	34	22992	1.9469346279778708	0.9999999999999696	0.14455015135939886	0.13556872343202706
BP	GO:2000022	regulation of jasmonic acid mediated signaling pathway	18	0.15953203935123636	0.0123793	O23403, Q8H0V5, Q9FFF6, O80449, Q9C9A6, Q9LIE6, Q9LY00, Q9SRM3, Q9S745, F4JGZ1, Q8VY52, Q9SUP6, Q9XI31, Q9LFG0, Q9FDW1, F4IHS2	5210	44	22992	1.8053393823067525	0.9999999999999857	0.1473420962134481	0.13818719457298767
BP	GO:0010197	polar nucleus fusion	14	0.12408047505096163	0.0129432	Q9SJ56, Q8LDF9, F4IDC2, Q93ZJ3, Q8L9A0, Q9SUP7, O80775, O82645, Q8GWW8, F4I9E1, F4J2C8, Q8VZT8, Q93XX8, Q9FYL8, Q8GUU3	5210	31	22992	1.9929911460590677	0.9999999999999967	0.1519341784362222	0.1424939539847336
BP	GO:0000302	response to reactive oxygen species	14	0.12408047505096163	0.0129432	B9DFK5, F4K410, Q6J9S1, Q93WF6, Q9LY00, Q9C9Z2, Q8LB10, Q8L7G3, Q9FHQ3, Q9FI46, O82089, Q9LKW9, Q9SND6	5210	31	22992	1.9929911460590677	0.9999999999999967	0.1519341784362222	0.1424939539847336
BP	GO:1990110	callus formation	14	0.12408047505096163	0.0129432	Q5PP37, Q9LVD0, Q84VX3, Q9SLB7, Q9M2J7, O22131, Q02166, Q52QU2, Q9SL41, Q9LTS4, Q6PQQ3, Q8RWR1	5210	31	22992	1.9929911460590677	0.9999999999999967	0.1519341784362222	0.1424939539847336
BP	GO:1900865	chloroplast RNA modification	8	0.0709031286005495	0.0141558	Q9FIF7, Q9SZT8, Q9FJY7, Q9LIE7, Q9SN39, Q9LPZ1, Q0WNP3, Q0WVV0	5210	13	22992	2.7157241990255425	0.9999999999999999	0.16244234647656922	0.15234921123242132
BP	GO:0016441	post-transcriptional gene silencing	8	0.0709031286005495	0.0141558	Q9SZQ5, F4I3Z5, B9DFG3, Q9FML2, Q8GUP1, Q8GW31, F4JAA5, Q9M9G6	5210	13	22992	2.7157241990255425	0.9999999999999999	0.16244234647656922	0.15234921123242132
BP	GO:0006298	mismatch repair	8	0.0709031286005495	0.0141558	Q9SMV7, Q84LK0, O04716, F4JN26, Q941I6, F4JP48, Q9ZRV4, O65607	5210	13	22992	2.7157241990255425	0.9999999999999999	0.16244234647656922	0.15234921123242132
BP	GO:0019827	stem cell population maintenance	8	0.0709031286005495	0.0141558	Q6NME7, Q5YGP7, Q5YGP8, F4J077, Q3EDG5, Q9XIH7, F4JTS8	5210	13	22992	2.7157241990255425	0.9999999999999999	0.16244234647656922	0.15234921123242132
BP	GO:0060321	acceptance of pollen	8	0.0709031286005495	0.0141558	Q9LTB0, Q94AI6, Q9SX85, Q93YU5, Q9SY60, F4JHH5, F4HWE6, Q9LXX6	5210	13	22992	2.7157241990255425	0.9999999999999999	0.16244234647656922	0.15234921123242132
BP	GO:0030154	cell differentiation	53	0.46973322697864045	0.0143658	Q94BP0, Q9C9Z9, Q9SV30, O48847, Q9FKL2, Q9LUV4, Q9LNT9, O82794, Q8W234, Q8GYU3, Q9FH51, F4KDN0, O49545, O65258, O22607, O64645, Q7X9V2, Q8RWW0, Q8LGU6, Q67ZB3, Q93V84, Q9LHS9, Q6NLV4, Q7DMA9, Q38895, Q9LFB9, Q9SXZ2, Q9FMR9, O81003, Q9C5G0, Q9XER9, Q9M7I9, Q9FME3, Q8LPQ9, Q29PU4, O23553, Q9M0G7, O65036, Q9FVS6, F4IP06, O81316, Q9FUY2, Q9ZQ80, Q9SYM5, Q6NMF0, Q9FHW2, Q9C717, Q84TD8, Q38796	5210	173	22992	1.3519754141102593	0.9999999999999999	0.16411691340653792	0.15391973121363461
BP	GO:0009934	regulation of meristem structural organization	12	0.10635469290082426	0.0144868	Q8RWN7, Q9FIQ5, Q9LUI3, O49545, Q9LHS9, B9DFU2, Q9SXY0, O65258, P46014, F4I443	5210	25	22992	2.118264875239923	0.9999999999999999	0.1647627065662031	0.1545253988897567
BP	GO:0051603	proteolysis involved in protein catabolic process	11	0.09749180182575556	0.0150442	O23710, Q7DLS1, Q9FF66, O22145, Q9ZT42, Q9FLI5, O23717, Q7DLR9, Q9SIZ8, Q3E6S8	5210	22	22992	2.2065259117082534	1	0.16883168295835305	0.15834155494335572
BP	GO:0010540	basipetal auxin transport	9	0.07976601967561818	0.0151084	Q8H1D3, Q9LJX0, Q9FJ57, Q05085, Q39183, Q94BZ1, Q42510, O80725	5210	16	22992	2.482341650671785	1	0.16883168295835305	0.15834155494335572
BP	GO:0035194	regulatory ncRNA-mediated post-transcriptional gene silencing	9	0.07976601967561818	0.0151084	Q8GYD9, Q8W566, Q9SY09, Q5D869, Q5IBC5, F4K2E9, Q8VY00, Q9LK40	5210	16	22992	2.482341650671785	1	0.16883168295835305	0.15834155494335572
BP	GO:0010100	negative regulation of photomorphogenesis	9	0.07976601967561818	0.0151084	Q9M0V3, Q9SCU7, C0SVM5, Q9SID1, F4I3V6, Q8L5U0, Q9SYX2, Q8GZM7, Q8LGH4	5210	16	22992	2.482341650671785	1	0.16883168295835305	0.15834155494335572
BP	GO:0006955	immune response	10	0.08862891075068687	0.0153122	Q9SXB8, Q9LZL3, Q9FGH9, Q9SGN6, Q9SSL9, F4IXW2, Q9C7N2, Q9FNR3, Q8GYN5	5210	19	22992	2.3226588544297404	1	0.16889659333621318	0.15840243220277908
BP	GO:0010223	secondary shoot formation	10	0.08862891075068687	0.0153122	Q9SGH2, B9DFU2, Q9SQR3, Q9LVJ1, Q7XA78, A1YKT1, O04017, Q9FII5, Q9LZM8, Q2LAE1	5210	19	22992	2.3226588544297404	1	0.16889659333621318	0.15840243220277908
BP	GO:0051865	protein autoubiquitination	10	0.08862891075068687	0.0153122	Q9LX93, Q84TG3, Q9SNB6, Q8L649, Q9LQX2, Q9C9A6, Q9LT17, Q94AY3, Q9SVC6, O22755	5210	19	22992	2.3226588544297404	1	0.16889659333621318	0.15840243220277908
BP	GO:0007015	actin filament organization	17	0.15066914827616767	0.017348	Q1ECJ7, O65570, F4I460, F4IVU1, Q9LHE9, F4IRU3, F4HWY6, F4K5J1, Q9M117, O82631, F4JUL9, Q39160, O48791, Q9C9Q4, Q9M9G7, Q9SJW6, Q8LGI3	5210	42	22992	1.7862352618590625	1	0.1893553811554598	0.17759004094298692
BP	GO:0080162	endoplasmic reticulum to cytosol auxin transport	6	0.05317734645041213	0.017909	F4HWB6, Q9C9K5, Q9FKY4, Q9C999, Q9LZN2, Q9SHL8	5210	8	22992	3.30978886756238	1	0.1893553811554598	0.17759004094298692
BP	GO:0034314	Arp2/3 complex-mediated actin nucleation	6	0.05317734645041213	0.017909	Q1ECJ7, F4JUL9, F4IVU1, Q9SJW6, Q8LGI3, Q9M117	5210	8	22992	3.30978886756238	1	0.1893553811554598	0.17759004094298692
BP	GO:0006751	glutathione catabolic process	6	0.05317734645041213	0.017909	Q9CAR5, Q9FIZ7, Q84QC1, Q84MC1, Q9M0G0, Q8VYW6	5210	8	22992	3.30978886756238	1	0.1893553811554598	0.17759004094298692
BP	GO:0080110	sporopollenin biosynthetic process	6	0.05317734645041213	0.017909	O23674, Q8LDM2, Q9CA28, Q9C788, Q9LK50, Q500U8	5210	8	22992	3.30978886756238	1	0.1893553811554598	0.17759004094298692
BP	GO:0010258	NADH dehydrogenase complex (plastoquinone) assembly	6	0.05317734645041213	0.017909	Q9C685, F4K6X0, Q9CAC5, Q9S829, Q9LVM2, Q9LTD9	5210	8	22992	3.30978886756238	1	0.1893553811554598	0.17759004094298692
BP	GO:0018258	protein O-linked glycosylation via hydroxyproline	6	0.05317734645041213	0.017909	A7XDQ9, Q9LV16, Q8RX55, Q94F27, Q9ASW1, Q94A05	5210	8	22992	3.30978886756238	1	0.1893553811554598	0.17759004094298692
BP	GO:2000038	regulation of stomatal complex development	6	0.05317734645041213	0.017909	O80397, Q9SV72, Q9LNU1, Q9ZVP5, Q9C882, Q700C7	5210	8	22992	3.30978886756238	1	0.1893553811554598	0.17759004094298692
BP	GO:1900457	regulation of brassinosteroid mediated signaling pathway	6	0.05317734645041213	0.017909	Q9LVM5, Q0WVR4, Q9LY00, F4JRR5, F4JUU5, Q8RWR1	5210	8	22992	3.30978886756238	1	0.1893553811554598	0.17759004094298692
BP	GO:0010310	regulation of hydrogen peroxide metabolic process	6	0.05317734645041213	0.017909	Q9SY59, Q9XF23, Q43125, Q9FFK8, Q6XBF8, Q9S745	5210	8	22992	3.30978886756238	1	0.1893553811554598	0.17759004094298692
BP	GO:0009266	response to temperature stimulus	19	0.16839493042630507	0.017981	Q9SMY8, Q9LHA8, Q0WVR4, Q43125, Q9SR02, Q9SRS9, Q9SND4, Q75QN6, Q8VXY4, P93005, Q941L3, Q9ZQ85, Q9FHA7, F4K6B8, Q56X52, Q8RWR1	5210	49	22992	1.711183360100278	1	0.1893553811554598	0.17759004094298692
BP	GO:0006915	apoptotic process	12	0.10635469290082426	0.0200682	F4IVI0, Q9S7C9, Q9FKA0, O82345, Q9LX93, Q9FJ47, Q8GWW8, F4HVW5, Q43125, Q9LVA0, Q948R1	5210	26	22992	2.036793149269157	1	0.2087584736394261	0.1957875485481136
BP	GO:0010208	pollen wall assembly	12	0.10635469290082426	0.0200682	F4IIM1, A7XDQ9, Q9LIP9, Q9M2V7, Q84JN2, F4IYM4, Q8L7M1, Q8RX55, Q94F27, O80946, Q3B724, Q93V66	5210	26	22992	2.036793149269157	1	0.2087584736394261	0.1957875485481136
BP	GO:0006284	base-excision repair	12	0.10635469290082426	0.0200682	Q24JK4, Q9FNY7, O80358, Q9SR66, F4JRF4, Q9SJQ6, F4JCQ3, F4JNY0, Q39147, Q0IGK1, Q9LIH6, Q9SIC4	5210	26	22992	2.036793149269157	1	0.2087584736394261	0.1957875485481136
BP	GO:1900056	negative regulation of leaf senescence	11	0.09749180182575556	0.021313	Q9LV85, O04529, Q9SK55, Q9LEX0, Q39152, Q9LV16, Q9SWG3, Q9LY00, F4JSE7, Q94CD5, Q9LSD5	5210	23	22992	2.110590002503547	1	0.2145929394270975	0.20125949770419463
BP	GO:0009636	response to toxic substance	11	0.09749180182575556	0.021313	O80662, Q9M156, Q9CAR5, Q9LZ06, Q9LUH2, Q9M3H5, Q9ZPQ3, Q7Y232, Q9LRQ8, Q9M0G0, Q38861	5210	23	22992	2.110590002503547	1	0.2145929394270975	0.20125949770419463
BP	GO:0010015	root morphogenesis	11	0.09749180182575556	0.021313	Q8LDS4, Q9FIQ5, Q9C9G7, F4I312, Q9SLV0, Q94AH1, Q8L9Y2, F4I9A2, F4KG58, F4IDS7, F4JY11	5210	23	22992	2.110590002503547	1	0.2145929394270975	0.20125949770419463
BP	GO:0006893	Golgi to plasma membrane transport	7	0.06204023752548082	0.0214677	Q9LTB0, Q9SX85, P53492, Q93YU5, Q9SY60, F4HWE6, Q9XIE6	5210	11	22992	2.8083057058105045	1	0.2145929394270975	0.20125949770419463
BP	GO:0009904	chloroplast accumulation movement	7	0.06204023752548082	0.0214677	O48724, Q682S0, Q9C9Q4, F4I0N3, Q66GP0, Q9C9N6	5210	11	22992	2.8083057058105045	1	0.2145929394270975	0.20125949770419463
BP	GO:0016485	protein processing	7	0.06204023752548082	0.0214677	Q8GW19, Q9LJL3, Q8L9G7, Q9SIK7, Q56Y85, Q9SLN5, Q8VZD4	5210	11	22992	2.8083057058105045	1	0.2145929394270975	0.20125949770419463
BP	GO:1905421	regulation of plant organ morphogenesis	7	0.06204023752548082	0.0214677	Q9M1V9, O22940, Q8LAR0, Q9XF92, Q9SR02, Q5XVC4	5210	11	22992	2.8083057058105045	1	0.2145929394270975	0.20125949770419463
BP	GO:0010115	regulation of abscisic acid biosynthetic process	7	0.06204023752548082	0.0214677	Q9FXA3, Q9C5Q2, Q8LFX7, Q9ZQ80, Q9LSE2, Q9LM76	5210	11	22992	2.8083057058105045	1	0.2145929394270975	0.20125949770419463
BP	GO:0043562	cellular response to nitrogen levels	7	0.06204023752548082	0.0214677	Q8H183, Q8LGA5, Q9SR86, Q66GR3, Q9LVI9, Q9FMP3, Q84VQ1	5210	11	22992	2.8083057058105045	1	0.2145929394270975	0.20125949770419463
BP	GO:0010375	stomatal complex patterning	7	0.06204023752548082	0.0214677	Q9SV72, Q9SSC1, B9DFG5, Q9SSD1, Q39211, Q9M9H7, F4JIF5	5210	11	22992	2.8083057058105045	1	0.2145929394270975	0.20125949770419463
BP	GO:0010027	thylakoid membrane organization	19	0.16839493042630507	0.0222866	F4JZG9, Q8RWG1, Q9LXR9, Q9M2D2, F4IQV7, Q8H0W1, Q9LUJ2, Q9LQK7, Q84JF5, Q9SIN9, P51412, Q9CAF5, Q9LW20, Q8LBP4, Q1KPV0, O80842, Q8VZV9, Q8RX79, Q8L3X9	5210	50	22992	1.6769596928982724	1	0.21925083987421914	0.20562798581403904
BP	GO:1990961	xenobiotic detoxification by transmembrane export across the plasma membrane	19	0.16839493042630507	0.0222866	Q8VYL8, Q9LE20, Q8L731, Q9C994, Q9FHB6, Q9LUH3, F4HZH9, Q9LUH2, Q38956, Q9SX83, Q9LYT3, O82752, Q9FKQ1, Q8W488, Q9LVD9, Q9SLV0, O49660, F4JTB3, F4JH46	5210	50	22992	1.6769596928982724	1	0.21925083987421914	0.20562798581403904
BP	GO:0009767	photosynthetic electron transport chain	10	0.08862891075068687	0.0223425	Q9XI73, Q8RWG1, Q3KTM0, Q949Q5, Q9SZC9, Q9LU39, B9DFX7, Q2V4B2	5210	20	22992	2.2065259117082534	1	0.21925083987421914	0.20562798581403904
BP	GO:0030048	actin filament-based movement	10	0.08862891075068687	0.0223425	Q9M884, F4K5K6, F4I460, Q9C8E6, Q39160, Q9LHE9, F4IRU3, F4HWY6, F4K0A6, F4K5J1	5210	20	22992	2.2065259117082534	1	0.21925083987421914	0.20562798581403904
BP	GO:2000377	regulation of reactive oxygen species metabolic process	14	0.12408047505096163	0.0228416	Q9SK55, Q1G3Q4, Q8RY59, Q944A6, Q43125, Q9SK08, Q9LVS0, Q94JL3, Q0WQ41, Q9LKW9, Q8VYP5, Q9LFR3, Q9SIS4, O65272	5210	33	22992	1.8722038038736695	1	0.21925083987421914	0.20562798581403904
BP	GO:0010019	chloroplast-nucleus signaling pathway	8	0.0709031286005495	0.0228497	O64816, F4JYC8, Q9ZUA2, Q9LTW4, Q9SR43, Q9SIC9, Q9LX31, Q84XU2	5210	14	22992	2.5217438990951466	1	0.21925083987421914	0.20562798581403904
BP	GO:0010117	photoprotection	8	0.0709031286005495	0.0228497	Q9M024, Q9SL05, Q9LMG7, Q8H129, Q43125, Q9LMX4, F4J8G7, Q9STS7	5210	14	22992	2.5217438990951466	1	0.21925083987421914	0.20562798581403904
BP	GO:0046854	phosphatidylinositol phosphate biosynthetic process	8	0.0709031286005495	0.0228497	Q56YP2, Q38945, Q9M8S8, Q9FMJ0, Q9SI52, Q9ZPY9, Q94F00, Q9SXA1	5210	14	22992	2.5217438990951466	1	0.21925083987421914	0.20562798581403904
BP	GO:0006086	acetyl-CoA biosynthetic process from pyruvate	8	0.0709031286005495	0.0228497	Q5M729, Q8RWN9, Q9C8P0, Q9SQI8, Q9M5K3, A8MS68, Q6NKX1, Q0WQF7	5210	14	22992	2.5217438990951466	1	0.21925083987421914	0.20562798581403904
BP	GO:0009657	plastid organization	8	0.0709031286005495	0.0228497	Q8RWG2, O22793, Q56X46, Q9LVY0, Q6F6B5, F4J3R7, Q56X52, Q9M9H4	5210	14	22992	2.5217438990951466	1	0.21925083987421914	0.20562798581403904
BP	GO:0000045	autophagosome assembly	9	0.07976601967561818	0.0229618	F8S296, Q9M367, Q9MAS5, Q6NNP0, F4K265, Q9SUG7, F4J8V5, O23429, Q9SCK0	5210	17	22992	2.3363215535734447	1	0.21925083987421914	0.20562798581403904
BP	GO:0002098	tRNA wobble uridine modification	9	0.07976601967561818	0.0229618	Q8RWY1, Q9C778, Q94A09, F4I1S7, Q8L9Y2, F4IQJ2, Q9FNA4	5210	17	22992	2.3363215535734447	1	0.21925083987421914	0.20562798581403904
BP	GO:0009965	leaf morphogenesis	24	0.21270938580164853	0.0232584	Q9FME3, O24412, Q9LV09, Q9C9X7, Q9SW80, Q8LBW3, O22607, Q9LTT8, F4I735, O23702, P42743, P42744, Q9FJ57, Q9LIQ9, O82204, Q8L6Y1, Q9ZT82, Q9FKZ3, Q5W7F2, Q0WP44, Q9FNA4, Q8RX86	5210	68	22992	1.5575477023822966	1	0.22125763943589669	0.20751009560224776
BP	GO:0010118	stomatal movement	16	0.141806257201099	0.0242407	Q8H0V5, Q9C5X8, Q9LD83, B5TYT3, Q9LSL6, Q6DBD7, Q9FVQ4, Q43125, Q9M1K2, Q7DM58, Q9SCZ4, P93654, O49696, O49377, Q8RX56, Q96524	5210	40	22992	1.7652207293666027	1	0.22974819945559416	0.21547310617171786
BP	GO:0009789	positive regulation of abscisic acid-activated signaling pathway	20	0.17725782150137373	0.0245853	Q9LVH4, Q8RWH3, Q9FIK8, Q9FGH9, Q56WD9, Q9C5Y0, C0LGQ9, Q9ZVP5, Q9M2S6, Q9SSL1, Q8GXJ1, Q8L9J9, F4IB81, Q9LP65, Q9M022, O80883, Q9ZT50, Q9MAH1, Q9SS90	5210	54	22992	1.6344636383024098	1	0.23215407441425276	0.2177294953474821
BP	GO:0010025	wax biosynthetic process	13	0.11521758397589293	0.0249204	Q94IB9, Q9FVS9, Q9M3B1, F4JKK0, Q9M209, Q5YDB5, O22898, Q9XF43, Q93ZB9, Q39048, Q9MAM3, Q9C8K2, Q7XZF5	5210	30	22992	1.9123224568138197	1	0.23445287997778652	0.21988546774001083
BP	GO:0032527	protein exit from endoplasmic reticulum	5	0.04431445537534343	0.0265288	O48626, Q9FIN7, O64425, F4IP69, B0F9L4	5210	6	22992	3.6775431861804226	1	0.23903932051354543	0.22418693600332512
BP	GO:0031123	RNA 3'-end processing	5	0.04431445537534343	0.0265288	Q8VYW1, Q9LMT2, Q8GUP1, Q9M9G6, Q56XM9	5210	6	22992	3.6775431861804226	1	0.23903932051354543	0.22418693600332512
BP	GO:0001682	tRNA 5'-leader removal	5	0.04431445537534343	0.0265288	Q9ZW76, Q6AWV1, Q66GI4, F4IL30, Q680B9	5210	6	22992	3.6775431861804226	1	0.23903932051354543	0.22418693600332512
BP	GO:0010018	far-red light signaling pathway	5	0.04431445537534343	0.0265288	Q84VZ1, Q39152, Q9SWG3, Q9M0K4	5210	6	22992	3.6775431861804226	1	0.23903932051354543	0.22418693600332512
BP	GO:0015908	fatty acid transport	5	0.04431445537534343	0.0265288	Q7EB72, Q7Y220, Q9ZVH7, Q8RXN0, Q93V66	5210	6	22992	3.6775431861804226	1	0.23903932051354543	0.22418693600332512
BP	GO:0080121	AMP transport	5	0.04431445537534343	0.0265288	O04619, Q9FI43, Q9FFF9, Q8H1U5	5210	6	22992	3.6775431861804226	1	0.23903932051354543	0.22418693600332512
BP	GO:1901562	response to paraquat	5	0.04431445537534343	0.0265288	Q944H5, Q9FGT8, Q8RWG1, F4J3T8, Q9STS7	5210	6	22992	3.6775431861804226	1	0.23903932051354543	0.22418693600332512
BP	GO:0046486	glycerolipid metabolic process	5	0.04431445537534343	0.0265288	Q71DJ5, Q9C5J9, Q9LXR9	5210	6	22992	3.6775431861804226	1	0.23903932051354543	0.22418693600332512
BP	GO:0046938	phytochelatin biosynthetic process	5	0.04431445537534343	0.0265288	Q9LZL3, Q93V51, Q9C7N2	5210	6	22992	3.6775431861804226	1	0.23903932051354543	0.22418693600332512
BP	GO:0006825	copper ion transport	5	0.04431445537534343	0.0265288	O82089, B9DFX7, Q94BT9	5210	6	22992	3.6775431861804226	1	0.23903932051354543	0.22418693600332512
BP	GO:0000289	nuclear-transcribed mRNA poly(A) tail shortening	5	0.04431445537534343	0.0265288	Q9LXM2, O64642, Q05196, Q9FMS6, A8MS41	5210	6	22992	3.6775431861804226	1	0.23903932051354543	0.22418693600332512
BP	GO:0070483	detection of hypoxia	5	0.04431445537534343	0.0265288	Q1G3U6, Q9LXG9, Q9LXT4, Q8LGJ5, Q9SSA8	5210	6	22992	3.6775431861804226	1	0.23903932051354543	0.22418693600332512
BP	GO:0009825	multidimensional cell growth	15	0.1329433661260303	0.0267525	F4HZB2, Q9SXY0, Q9MA41, Q8RWD5, Q9M0J5, Q8RXL7, Q9M117, Q9SNC3, Q9FJ57, C0LGJ1, Q9SEX2, Q8RXA7, Q8L3Z8, Q39127	5210	37	22992	1.7890750635472326	1	0.24020947891608843	0.22528438819797272
BP	GO:0010030	positive regulation of seed germination	12	0.10635469290082426	0.0270853	Q84XV2, Q8L9J9, Q94FB9, Q67ZB6, Q9SMT7, Q9FRL3, Q9M8S7, Q9LYE7, Q67XX3, Q8LAR0, Q9M644	5210	27	22992	1.961356365962892	1	0.2423469629897524	0.22728906259296822
BP	GO:1902600	proton transmembrane transport	22	0.19498360365151113	0.028809	P53665, Q9SJ12, P0DO44, Q8VYR9, Q9LUN4, Q8L709, O80800, Q42556, Q9LQL2, Q9ZUN3, Q9FGJ4, Q9SLA2, Q8S397, Q9M353, Q9LKW9, Q9SJY5, Q8RWU6, Q9M0Z3, Q9SIT5, O65272	5210	62	22992	1.565921614760696	1	0.25687166107666076	0.24091128823133484
BP	GO:0050829	defense response to Gram-negative bacterium	11	0.09749180182575556	0.0292807	Q9M0B6, Q38834, Q9XF23, Q8S8Q6, Q9C768, Q9LIS3, P47735, Q9FL69, Q9LVQ0, C0LGX3, Q9S745	5210	24	22992	2.0226487523992325	1	0.26017126328942286	0.24400587412841537
BP	GO:0080147	root hair cell development	14	0.12408047505096163	0.0294985	Q94B65, Q9LVP9, Q9FNI1, Q9M811, Q9ASW1, Q9LSQ3, Q9SRN4, A7XDQ9, Q8VXZ5, Q9FHY8, Q9C9Q5, Q8RX55, Q9LN62, F4JNX3	5210	34	22992	1.8171389861126794	1	0.2611995293949632	0.24497025031180605
BP	GO:0031047	regulatory ncRNA-mediated gene silencing	20	0.17725782150137373	0.0297929	Q9FME2, Q8L4M1, Q93VM9, Q94A79, B9DFG3, Q9ZUL5, Q84WV6, Q8VZG7, Q9LQ02, Q9FKT5, Q8GYP3, Q9M297, Q9FLT0, Q8GUP1, Q9C5Q8, Q9FGT1, Q9LK40, Q9M9G6, Q0WP44, Q8VXZ9	5210	55	22992	1.6047461176060025	1	0.26289646976098846	0.24656175358592117
BP	GO:0009699	phenylpropanoid biosynthetic process	16	0.141806257201099	0.0304239	Q9C523, Q9SKQ2, Q9FIG6, Q9FIG7, Q9LID5, Q9SS03, Q7Y225, Q42600, F4J4N3, Q9SUQ8, Q9LQQ0, O80630, Q67YM6, Q9SH66, Q56YU0	5210	41	22992	1.72216656523571	1	0.26754215127630177	0.2509187819707402
BP	GO:0010152	pollen maturation	10	0.08862891075068687	0.0314073	Q8LF21, Q1PFC2, Q8LLD4, Q7X9I0, Q9S7I6, Q8L981, Q9LT02, Q9LK50, Q8GWG0, Q948R1	5210	21	22992	2.1014532492459557	1	0.27337150733450843	0.256385938883478
BP	GO:0019853	L-ascorbic acid biosynthetic process	10	0.08862891075068687	0.0314073	Q9LYD8, O81884, Q9M8S8, Q8RWE8, Q9FLP9, O81032, Q9C9N6, Q6NQ66, O81030	5210	21	22992	2.1014532492459557	1	0.27337150733450843	0.256385938883478
BP	GO:0000184	nuclear-transcribed mRNA catabolic process, nonsense-mediated decay	10	0.08862891075068687	0.0314073	A9QM73, Q9FJR0, O48533, Q9LPZ4, Q9FVW4, F4IUX6, Q93ZJ9, Q8GW31, Q8H136, Q5YDB6	5210	21	22992	2.1014532492459557	1	0.27337150733450843	0.256385938883478
BP	GO:0010224	response to UV-B	27	0.23929805902685458	0.0321866	Q9LTJ6, Q9MA98, Q9SBB2, Q766Z3, Q9LVJ0, Q9ATY5, Q84WW6, Q9SZP1, Q9XI31, Q9FMT4, Q9LPZ4, P43254, Q9LMX4, Q700D5, Q9C5S1, P28493, O48533, O22607, Q9LRM4, Q42600, Q9FN03, Q93ZG3, Q7X6P3, A3EWL3, Q9FJ47, Q9LFG0, Q9SJX7	5210	81	22992	1.4710172744721688	1	0.27744204943394984	0.260203563361266
BP	GO:1901348	positive regulation of secondary cell wall biogenesis	6	0.05317734645041213	0.0328507	Q9FH59, Q6R0C4, Q9SL41, Q8LEJ6, Q9FWX2, Q9LXV2	5210	9	22992	2.9420345489443376	1	0.27744204943394984	0.260203563361266
BP	GO:0010199	organ boundary specification between lateral organs and the meristem	6	0.05317734645041213	0.0328507	Q6EVK6, Q9LQX5, Q9FML4, Q9S851, O82275, F4IHS2	5210	9	22992	2.9420345489443376	1	0.27744204943394984	0.260203563361266
BP	GO:0046283	anthocyanin-containing compound metabolic process	6	0.05317734645041213	0.0328507	Q9FE46, O04153, Q43125, Q0WL80, P43254, Q93ZI4	5210	9	22992	2.9420345489443376	1	0.27744204943394984	0.260203563361266
BP	GO:0006777	Mo-molybdopterin cofactor biosynthetic process	6	0.05317734645041213	0.0328507	Q9C5X8, Q39055, Q39054, Q9LVM1, Q39056	5210	9	22992	2.9420345489443376	1	0.27744204943394984	0.260203563361266
BP	GO:0010476	gibberellin mediated signaling pathway	6	0.05317734645041213	0.0328507	Q9FJ00, Q67ZB6, Q940G6, Q67XX3, B5X4Z9, F4ITM1	5210	9	22992	2.9420345489443376	1	0.27744204943394984	0.260203563361266
BP	GO:0051262	protein tetramerization	6	0.05317734645041213	0.0328507	Q9SU92, Q9FZ62, Q9LVM5, P93033, F4JRR5, Q67YC0	5210	9	22992	2.9420345489443376	1	0.27744204943394984	0.260203563361266
BP	GO:0000741	karyogamy	6	0.05317734645041213	0.0328507	Q8L9A0, Q9SUP7, Q8LDF9, F4I9E1, Q8VZT8, Q9FYL8, Q93ZJ3	5210	9	22992	2.9420345489443376	1	0.27744204943394984	0.260203563361266
BP	GO:0010405	arabinogalactan protein metabolic process	6	0.05317734645041213	0.0328507	A7XDQ9, Q9LV16, Q8RX55, Q94F27, Q9ASW1, Q94A05	5210	9	22992	2.9420345489443376	1	0.27744204943394984	0.260203563361266
BP	GO:0000038	very long-chain fatty acid metabolic process	9	0.07976601967561818	0.0332902	Q9LN49, Q9XF43, Q570B4, Q8L7R3, O65677, Q9MAM3, O48916, Q9C6L5, Q8S8S2	5210	18	22992	2.206525911708253	1	0.27839768572627227	0.261099822486539
BP	GO:0010345	suberin biosynthetic process	9	0.07976601967561818	0.0332902	Q94CD1, Q8LFX7, F4JKK0, Q39152, Q9SWG3, P48422, Q9CAY3, Q9FMY1, Q8RXN0	5210	18	22992	2.206525911708253	1	0.27839768572627227	0.261099822486539
BP	GO:0002221	pattern recognition receptor signaling pathway	9	0.07976601967561818	0.0332902	F4HRJ4, Q9SRH7, Q93ZE8, Q9LFP7, Q9LZF8, Q8GYC1, Q9FE20, Q9SF86, Q9C5H5	5210	18	22992	2.206525911708253	1	0.27839768572627227	0.261099822486539
BP	GO:0070417	cellular response to cold	15	0.1329433661260303	0.0337584	Q9LZP9, Q8RXN6, Q8GSA7, Q84WN3, Q42510, Q8GXJ4, Q9FT74, Q9LM69, F4I1G5, Q94AL8, Q3EBF7, Q9SAR5, Q9MAM3, Q9LVA0, Q8L840	5210	38	22992	1.7419941408223054	1	0.2802650170318854	0.2628511296899277
BP	GO:0071472	cellular response to salt stress	15	0.1329433661260303	0.0337584	Q9SRV1, Q8L765, O23523, F4HZB2, Q9XIN7, O22286, Q8H1E4, Q94JL3, Q0WQ41, Q94CG0, Q96262, Q9M175, Q9SIS4, Q9M8J9, Q9C8N5	5210	38	22992	1.7419941408223054	1	0.2802650170318854	0.2628511296899277
BP	GO:0048510	regulation of timing of transition from vegetative to reproductive phase	17	0.15066914827616767	0.0338421	Q94B60, Q93ZR3, Q9C811, Q8RX28, F4J7T3, O22607, Q9FML2, F4IDB2, O82794, Q9XER9, Q9SJZ6, Q9SYH3, Q05609, Q9LH52, Q9LYK6, Q70II3	5210	45	22992	1.6671529110684582	1	0.2802650170318854	0.2628511296899277
BP	GO:1901000	regulation of response to salt stress	8	0.0709031286005495	0.0346196	Q2V3L3, Q8W034, Q84VZ1, Q94BQ3, Q8GZA8, F4JNX3, Q9LUZ9	5210	15	22992	2.3536276391554702	1	0.282063063643683	0.2645374571101365
BP	GO:0015914	phospholipid transport	8	0.0709031286005495	0.0346196	Q9LK90, Q94A34, Q9LNQ4, Q9LTW0, P98204, P98205, Q9XIE6, Q9LI83	5210	15	22992	2.3536276391554702	1	0.282063063643683	0.2645374571101365
BP	GO:0043328	protein transport to vacuole involved in ubiquitin-dependent protein catabolic process via the multivesicular body sorting pathway	8	0.0709031286005495	0.0346196	Q5M759, O65421, Q9LFL3, F4HXZ1, Q9LPL6, Q9FFQ0, O80910, Q8L860	5210	15	22992	2.3536276391554702	1	0.282063063643683	0.2645374571101365
BP	GO:0048528	post-embryonic root development	7	0.06204023752548082	0.0348308	Q9LT31, Q9LFE0, Q9FLP0, Q6J9S1, Q9LTR9, Q9SGW3	5210	12	22992	2.5742802303262957	1	0.282063063643683	0.2645374571101365
BP	GO:0006656	phosphatidylcholine biosynthetic process	7	0.06204023752548082	0.0348308	Q9ZV56, Q9SAH5, Q9LTR9, Q940P8, P28769, F4JJE0	5210	12	22992	2.5742802303262957	1	0.282063063643683	0.2645374571101365
BP	GO:0007064	mitotic sister chromatid cohesion	7	0.06204023752548082	0.0348308	F4I7C7, A7UL74, Q8GUP3, F4I735, Q9S9P0, B6EUB3, Q9FGN7	5210	12	22992	2.5742802303262957	1	0.282063063643683	0.2645374571101365
BP	GO:1900140	regulation of seedling development	7	0.06204023752548082	0.0348308	Q9LVM5, Q0WVR4, Q9ZUZ3, F4JRR5, Q9M9U5, Q8RWR1, O65272	5210	12	22992	2.5742802303262957	1	0.282063063643683	0.2645374571101365
BP	GO:0006811	monoatomic ion transport	12	0.10635469290082426	0.0357075	Q940Y9, Q3KTM0, Q0WMZ5, Q9FJW4, Q9LHQ6, F4KDA5, Q9LHE5, O64515, O48528, Q940M4	5210	28	22992	1.89130792432136	1	0.2882505005954291	0.2703404460449511
BP	GO:0009052	pentose-phosphate shunt, non-oxidative branch	4	0.03545156430027475	0.0385976	Q9FI13, Q9S726, Q9C998, Q9ZU38	5210	4	22992	4.413051823416507	1	0.30113169355631736	0.28242128352292367
BP	GO:1902457	negative regulation of stomatal opening	4	0.03545156430027475	0.0385976	Q9FK29, Q9LSP7, Q9SHI7, Q9ZVP5	5210	4	22992	4.413051823416507	1	0.30113169355631736	0.28242128352292367
BP	GO:0072699	protein localization to cortical microtubule cytoskeleton	4	0.03545156430027475	0.0385976	F4IIM1, F4I718, Q8L7S5, F4J061	5210	4	22992	4.413051823416507	1	0.30113169355631736	0.28242128352292367
BP	GO:0009443	pyridoxal 5'-phosphate salvage	4	0.03545156430027475	0.0385976	Q9ZPY1, Q56Y42, Q8W1X2	5210	4	22992	4.413051823416507	1	0.30113169355631736	0.28242128352292367
BP	GO:0043434	response to peptide hormone	4	0.03545156430027475	0.0385976	Q1G3Q4, P0DO24, Q9SA91, Q9XID5	5210	4	22992	4.413051823416507	1	0.30113169355631736	0.28242128352292367
BP	GO:0000002	mitochondrial genome maintenance	4	0.03545156430027475	0.0385976	Q84LK0, F4INA9, Q8RY99, Q9SX99	5210	4	22992	4.413051823416507	1	0.30113169355631736	0.28242128352292367
BP	GO:1904821	chloroplast disassembly	4	0.03545156430027475	0.0385976	Q9LS88, O22193, Q9FM80, Q8S8K8	5210	4	22992	4.413051823416507	1	0.30113169355631736	0.28242128352292367
BP	GO:0007023	post-chaperonin tubulin folding pathway	4	0.03545156430027475	0.0385976	Q8L5R3, O04350, Q9SMR2, Q67Z52	5210	4	22992	4.413051823416507	1	0.30113169355631736	0.28242128352292367
BP	GO:1900369	negative regulation of post-transcriptional gene silencing by regulatory ncRNA	4	0.03545156430027475	0.0385976	O64642, Q8LL04, Q7XZF5	5210	4	22992	4.413051823416507	1	0.30113169355631736	0.28242128352292367
BP	GO:0002949	tRNA threonylcarbamoyladenosine modification	4	0.03545156430027475	0.0385976	Q9C5H9, O22145	5210	4	22992	4.413051823416507	1	0.30113169355631736	0.28242128352292367
BP	GO:0070988	demethylation	4	0.03545156430027475	0.0385976	Q8RWY1, Q9SL49, Q94A09	5210	4	22992	4.413051823416507	1	0.30113169355631736	0.28242128352292367
BP	GO:0006351	DNA-templated transcription	37	0.32792696977754143	0.0421963	Q9ZV88, Q9CAA4, F4I366, Q9M1J2, Q58FV0, Q9FJ98, Q8RXT5, Q39211, Q9M1A8, Q8LFJ6, F4JXF9, Q8GTS1, Q8VY76, F4KD38, Q9SVY0, O49404, Q9FLM8, Q9SN45, Q3ECP0, Q9ZVN9, Q8L719, Q9C882, O04515, Q8GZ38, Q9LQ02, Q5D869, Q6A332, Q6A331, Q8L5V0, Q9LK40, O81097, Q6NLH0, O81098, Q9ZVB9, Q8L773	5210	121	22992	1.3494455988959566	1	0.3282078968186344	0.30781514355792206
BP	GO:0051260	protein homooligomerization	10	0.08862891075068687	0.0427356	Q9S7R7, Q9SE95, Q94CF0, Q9ZUH1, Q84WN3, Q9SG79, B3LF48, Q9FN67, Q9STM3	5210	22	22992	2.0059326470075027	1	0.330393917844515	0.30986533912732944
BP	GO:0010928	regulation of auxin mediated signaling pathway	10	0.08862891075068687	0.0427356	Q9SZJ2, Q9C778, Q9SZ06, Q0WL81, P43298, Q9FZK1, Q8SAB7, Q9FNA4, F4JNX3	5210	22	22992	2.0059326470075027	1	0.330393917844515	0.30986533912732944
BP	GO:0006869	lipid transport	32	0.283612514402198	0.0431755	Q9FY78, Q9AT00, Q9SKR2, Q9SAF0, Q9MA55, Q9SR33, Q940Y1, Q8L706, Q9ZQI8, Q9LTR2, Q9FLT4, Q93XX4, Q7XA06, A0JJX5, Q9C8K2, F8S296, Q7EB72, Q9FLG8, Q9ASV5, Q9LEX1, Q9FIG6, O64865, O80866, F4IKF6, Q0WQ75, Q8RWD9, Q8RUS5, B6ETT4, Q9LJ86, Q9LVD4, Q8L751	5210	102	22992	1.3844868465620415	1	0.3327896780494207	0.31211224201586935
BP	GO:0048653	anther development	16	0.141806257201099	0.0461188	Q0WVM4, Q93ZS4, O49545, O65258, Q94CK9, Q9FM86, Q8LG89, A7UL74, C0LGU5, Q9SD40, Q9SYH3, Q9S7I6, D1KF50, Q2LAE1	5210	43	22992	1.6420657947596304	1	0.3541742381609049	0.33216810144047354
BP	GO:0010588	cotyledon vascular tissue pattern formation	9	0.07976601967561818	0.0463651	Q9FX68, Q9LFE0, Q9C6W5, Q9S836, Q9ZV57, Q8VYZ3, Q9SN39, Q8RXN0, Q9FNI9	5210	19	22992	2.0903929689867664	1	0.3541742381609049	0.33216810144047354
BP	GO:0048829	root cap development	9	0.07976601967561818	0.0463651	Q8LJW3, Q8LGU6, Q9S836, Q9LX29, Q8LFS6, Q9SV87, Q9ZVH0	5210	19	22992	2.0903929689867664	1	0.3541742381609049	0.33216810144047354
BP	GO:0010154	fruit development	14	0.12408047505096163	0.0468288	Q9SLP1, Q9FLD5, Q941I6, F4K5J1, Q38909, Q9MAG8, P25858, Q39160, Q9M086, Q9FUA4, Q39002, Q9ZRV4, Q9LZM8, Q8LGH4	5210	36	22992	1.7161868202175303	1	0.35665136171952316	0.3344913122809127
