# Supplementary material for: Structural and deleterious burdens and their effects on yield traits in foxtail millet domestication
Source: iScience. 2025 Aug 6;28(9):113295. doi: 10.1016/j.isci.2025.113295 (PMC12397917; doi:10.1016/j.isci.2025.113295)
Supplement: Table S4. GO enrichment results of PBS and SWeeD co selected regions [file mmc5.xlsx]

## Sheet: Sheet1
Category	Term	function	Count	%	PValue		Genes	List Total	Pop Hits	Pop Total	Fold Enrichment	Bonferroni	Benjamini	FDR
BP	GO:0032922	circadian regulation of gene expression	5	2.87356	3.90112e-07	1	Q9C5J9, Q8RWU3	102	15	23985	78.3824	9.55729e-05	9.51873e-05	9.08961e-05
MF	GO:0016992	lipoate synthase activity	4	2.29885	4.95948e-07		Q9C5J9	108	5	28799	213.326	6.79426e-05	6.79449e-05	6.59611e-05
BP	GO:0046486	glycerolipid metabolic process	4	2.29885	1.43623e-06	2	Q9C5J9	102	6	23985	156.765	0.000351814	0.00017522	0.00016732
BP	GO:0006546	glycine catabolic process	4	2.29885	2.5057e-06	3	Q9C5J9	102	7	23985	134.37	0.000613709	0.000203797	0.000194609
BP	GO:2000033	regulation of seed dormancy process	4	2.29885	3.90003e-05	4	Q9C5J9	102	16	23985	58.7868	0.00950975	0.00237902	0.00227177
CC	GO:0005886	plasma membrane	30	17.2414	4.25101e-05		Q39008, Q9SCN8, Q9M3B2, Q9LYN6, Q9LZ17, Q8L7S5, Q9FGH4, Q8S4F6, O65902, C0LGK4, O50061, Q9C8M9, Q9XI31, O04193, Q93Y06, Q9LZI2, O48832, Q9M2E2, Q4V3D9, O80920, C0LGP9, Q5KS41, C0LGP4, Q9C5J9, Q9M088, Q9SAR5, Q8L796	110	3575	28912	2.20562	0.00407274	0.00376256	0.00325305
CC	GO:0005634	nucleus	62	35.6322	7.83868e-05		O65020, Q9SCN8, Q9SR33, O80933, Q9LDD4, Q9MBA3, Q9SLD4, O82391, Q9SIS3, Q9FLE8, Q9XFR5, Q5XVC4, O49668, Q9SFE4, Q8LB72, O80920, Q5KS41, Q8LD26, Q9LHK1, Q9SFZ3, Q94ID2, Q39008, Q9M3B2, Q9ASU7, F4IV99, F4KDH9, O50061, O82256, Q9C8M9, Q9SLB7, Q9ZVM9, Q9FJX0, Q9LPZ4, Q8GYW0, O48832, Q8GXC7, Q9ZW34, A0A1I9LM04, Q6E279, F4I893, Q6R0E3, Q9XFH4, Q9SY88, Q9C5J9, Q93V61, Q6NQ51, Q9SIZ2, Q1PFH7, Q84TH4, Q8V…	110	10893	28912	1.49599	0.00749718	0.00376256	0.00325305
MF	GO:0004806	triglyceride lipase activity	4	2.29885	0.00012182		Q9C5J9	108	26	28799	41.0242	0.0165518	0.00834466	0.00810102
CC	GO:0090404	pollen tube tip	4	2.29885	0.00021695		Q9C5J9	110	31	28912	33.9144	0.020614	0.00557175	0.00481724
CC	GO:0005730	nucleolus	10	5.74713	0.000232156		Q9SCN8, O50061, Q9M9W1, Q42290, Q9ASU7, Q9LPZ4, Q5E915, Q9SP08	110	547	28912	4.80505	0.022043	0.00557175	0.00481724
BP	GO:0009640	photomorphogenesis	5	2.87356	0.000301144	5	Q9C5J9, Q9SY88	102	76	23985	15.4702	0.0711347	0.0146958	0.0140333
BP	GO:0048446	petal morphogenesis	3	1.72414	0.000363663	6	Q8L7S5, Q8SAB7, Q5KS41	102	7	23985	100.777	0.0852584	0.014789	0.0141222
MF	GO:0005524	ATP binding	21	12.069	0.00103944		Q39008, Q9SCN8, Q93Y06, F4JJT9, Q9LYN6, Q9XFH4, F4IV99, Q8VZJ9, C0LGP9, C0LGK4, Q9MBA3, C0LGP4, Q9C5J9, Q9C8M9, Q9ZVM9, Q8L796, Q9MB58, Q94ID2	108	2547	28799	2.19859	0.132792	0.0474676	0.0460817
CC	GO:0005759	mitochondrial matrix	5	2.87356	0.00130517		Q9C5J9, Q42290	110	125	28912	10.5135	0.117837	0.0250594	0.0216659
BP	GO:0006886	intracellular protein transport	6	3.44828	0.00177141	7	Q8L611, Q9C5J9, Q9S7M9	102	205	23985	6.88235	0.352333	0.0538332	0.0514063
BP	GO:0010183	pollen tube guidance	4	2.29885	0.00189042	8	Q9C5J9	102	58	23985	16.217	0.37098	0.0538332	0.0514063
BP	GO:0010029	regulation of seed germination	4	2.29885	0.00198565	9	Q9C5J9	102	59	23985	15.9422	0.385513	0.0538332	0.0514063
MF	GO:0051539	4 iron, 4 sulfur cluster binding	4	2.29885	0.00298769		Q9C5J9	108	77	28799	13.8523	0.3363	0.097864	0.0950067
MF	GO:0005515	protein binding	29	16.6667	0.00357168		Q39008, Q9SCN8, Q8L7S5, F4IV99, F4KDH9, Q94FT2, C0LGK4, Q9LDD4, Q9MBA3, O82256, Q9C8M9, Q9ZVM9, Q9LPZ4, Q9XFR5, Q8GXC7, Q9XFH4, O80920, C0LGP9, A2RVP7, Q9C5J9, Q84TH4, Q42290, Q8VY05, Q9SAR5, Q8L796, Q8SAB7, Q5E915	108	4515	28799	1.71275	0.387494	0.097864	0.0950067
CC	GO:0012505	endomembrane system	5	2.87356	0.00365263		Q9C5J9, Q4V3D9	110	166	28912	7.91676	0.296224	0.0584421	0.0505281
CC	GO:0005654	nucleoplasm	5	2.87356	0.00525586		Q9SCN8, Q9LPZ4, Q5E915	110	184	28912	7.14229	0.397033	0.0720804	0.0623195
MF	GO:0004674	protein serine/threonine kinase activity	10	5.74713	0.00589232		Q39008, C0LGP4, Q9C5J9, Q9ZVM9, Q8VZJ9, C0LGP9, C0LGK4	108	888	28799	3.0029	0.55498	0.130891	0.127069
BP	GO:0009740	gibberellic acid mediated signaling pathway	4	2.29885	0.0059473	10	Q9C5J9	102	87	23985	10.8114	0.768098	0.145114	0.138572
MF	GO:0003723	RNA binding	10	5.74713	0.00668784		O50061, Q9M9W1, P0C899, Q9SIZ2, Q84TH4, Q9LPZ4, F4KDH9, Q9SP08	108	906	28799	2.94324	0.601206	0.130891	0.127069
BP	GO:0016042	lipid catabolic process	5	2.87356	0.00739656	11	Q9C5J9, Q93V61	102	182	23985	6.46008	0.837795	0.154145	0.147196
CC	GO:0009547	plastid ribosome	2	1.14943	0.00752604		O50061	110	2	28912	262.836	0.515788	0.0852142	0.0736748
BP	GO:0009739	response to gibberellin	4	2.29885	0.0075809	12	Q9C5J9	102	95	23985	9.90093	0.84501	0.154145	0.147196
CC	GO:0016607	nuclear speck	4	2.29885	0.00798883		Q84TH4, F4KDH9, Q9SY88, Q9XFR5	110	108	28912	9.73468	0.53699	0.0852142	0.0736748
BP	GO:1903259	exon-exon junction complex disassembly	2	1.14943	0.00840437	13	Q9LPZ4	102	2	23985	235.147	0.873533	0.157744	0.150632
BP	GO:0010628	positive regulation of gene expression	3	1.72414	0.0106236	14	Q9LPZ4, Q8RWU3	102	37	23985	19.066	0.926957	0.179497	0.171405
BP	GO:0016310	phosphorylation	13	7.47126	0.0110346	15	Q39008, C0LGP4, Q9C5J9, Q9LYN6, Q9C8M9, Q9ZVM9, Q8VZJ9, C0LGP9, C0LGK4, Q8L796	102	1347	23985	2.26942	0.934027	0.179497	0.171405
CC	GO:0030691	Noc2p-Noc3p complex	2	1.14943	0.011268		Q5E915	110	3	28912	175.224	0.663066	0.0983388	0.0850221
CC	GO:0030690	Noc1p-Noc2p complex	2	1.14943	0.011268		Q5E915	110	3	28912	175.224	0.663066	0.0983388	0.0850221
CC	GO:0005615	extracellular space	4	2.29885	0.0140198		Q9C5J9	110	133	28912	7.90485	0.742163	0.112159	0.0969705
MF	GO:0004672	protein kinase activity	7	4.02299	0.0162281		Q39008, Q93Y06, Q9C5J9, Q9C8M9, Q9LYN6, C0LGP9, C0LGK4	108	545	28799	3.42496	0.8937	0.253601	0.246197
MF	GO:0042973	glucan endo-1,3-beta-D-glucosidase activity	3	1.72414	0.0166599		Q9M069, Q9M088, Q9FGH4	108	53	28799	15.0938	0.899905	0.253601	0.246197
BP	GO:1904667	negative regulation of ubiquitin protein ligase activity	2	1.14943	0.0167388	16	Q9LPZ4	102	4	23985	117.574	0.984009	0.255267	0.243759
BP	GO:0051783	regulation of nuclear division	2	1.14943	0.02088	17	Q9LPZ4	102	5	23985	94.0588	0.994314	0.299689	0.286178
CC	GO:0009507	chloroplast	29	16.6667	0.0232242		Q9LYN6, Q9FIJ4, Q8VZJ9, Q8S4F6, O50061, Q9SE45, Q9FNA3, Q93Y06, F4JJT9, O48832, O49668, Q6E279, Q9SRQ1, F4I893, Q4V3D9, C0LGP9, A2RVP7, Q6NQ51, Q9C5J9, Q9SIZ2, Q1PFH7, Q84TH4, Q42290, Q9FZ19, Q9SUK9, Q8RY23, Q9SAR5, Q94ID2	110	5118	28912	1.4893	0.895213	0.160549	0.138808
CC	GO:0005840	ribosome	4	2.29885	0.0239088		O50061, Q9M9W1, Q9LZ17	110	163	28912	6.44997	0.902034	0.160549	0.138808
BP	GO:0043622	cortical microtubule organization	3	1.72414	0.0241121	18	Q8L7S5, Q8SAB7, Q5XVC4	102	57	23985	12.3762	0.997471	0.326852	0.312117
CC	GO:0005773	vacuole	6	3.44828	0.0250858		O50061, Q9M088, Q4V3D9, Q43873, Q9LDD4	110	437	28912	3.60874	0.912748	0.160549	0.138808
CC	GO:0035145	exon-exon junction complex	2	1.14943	0.0297691		Q9LPZ4	110	8	28912	65.7091	0.945044	0.173	0.149573
MF	GO:0003677	DNA binding	12	6.89655	0.0300306		Q39008, F4JJT9, O82256, Q9XFH4, Q9SFE4, Q8LB72, F4IV99, Q8VY05, Q9FIJ4, Q8RWU3, Q9LDD4	108	1557	28799	2.05516	0.984659	0.411419	0.399406
CC	GO:0005737	cytoplasm	28	16.092	0.0306354		Q8L611, F4JJT9, Q9LZ17, Q9ZW34, A2RVV7, Q9M2E2, Q94A08, O80920, O65902, Q9SP08, O50061, Q9M9W1, Q9C5J9, Q9XI31, O04193, Q8VYW2, Q9LHK1, Q9LPZ4, Q9SE45, Q9SAR5, Q9SIS3, Q9XFR5, Q8L796, Q5XVC4	110	5007	28912	1.46983	0.949561	0.173	0.149573
BP	GO:0010224	response to UV-B	3	1.72414	0.0361496	19	Q9XI31, Q9LPZ4	102	71	23985	9.93579	0.999879	0.464237	0.443309
CC	GO:0000311	plastid large ribosomal subunit	2	1.14943	0.0370731		O50061	110	10	28912	52.5673	0.973395	0.197723	0.170948
BP	GO:0051301	cell division	5	2.87356	0.0393233	20	Q9SCN8, A0A1I9LM04, Q9LPZ4, Q9SIS3	102	303	23985	3.88031	0.999946	0.479744	0.458116
BP	GO:0006417	regulation of translation	3	1.72414	0.0458816	21	F4I893, Q9LPZ4	102	81	23985	8.70915	0.99999	0.5331	0.509067
