# Supplementary material for: Structural and deleterious burdens and their effects on yield traits in foxtail millet domestication
Source: iScience. 2025 Aug 6;28(9):113295. doi: 10.1016/j.isci.2025.113295 (PMC12397917; doi:10.1016/j.isci.2025.113295)
Supplement: Table S5. Information on significant genome-wide association signals in SNP datasets [file mmc6.xlsx]

## Sheet: Sheet1
Class	Chromoosome	Interval	Peak position	Reference allele	Alternative allele	MAF*	PVE*	P value*	Phenotype	Variations*
SNP	1	6308675 - 6328675	6318675	A	G	0.167	0.0715644	5.50341e-06	Grain_weight_of_main_panicle	1__6318675
SNP	6	27735816 - 27755816	27745816	G	A	0.264	0.0688686	9.02551e-06	Grain_weight_of_main_panicle	6__27745816
SNP	6	27745834 - 27765834	27755834	A	G	0.168	0.0751861	4.10563e-06	Grain_weight_of_main_panicle	6__27755834
SNP	6	27745835 - 27765835	27755835	A	G	0.165	0.0735362	4.36223e-06	Grain_weight_of_main_panicle	6__27755835
SNP	6	27745840 - 27765840	27755840	C	T	0.161	0.0714629	5.38636e-06	Grain_weight_of_main_panicle	6__27755840
SNP	6	27745855 - 27765855	27755855	T	C	0.152	0.0800417	1.78894e-06	Grain_weight_of_main_panicle	6__27755855
SNP	6	27752932 - 27772932	27762932	T	C	0.183	0.0694111	9.25315e-06	Grain_weight_of_main_panicle	6__27762932
SNP	6	27753201 - 27773201	27763201	A	G	0.184	0.0761845	2.46041e-06	Grain_weight_of_main_panicle	6__27763201
SNP	6	27753786 - 27773786	27763786	G	A	0.179	0.0695243	6.54974e-06	Grain_weight_of_main_panicle	6__27763786
SNP	6	27755808 - 27775808	27765808	C	G	0.178	0.0688816	6.74798e-06	Grain_weight_of_main_panicle	6__27765808
SNP	6	27756867 - 27776867	27766867	A	T	0.179	0.0670542	9.68955e-06	Grain_weight_of_main_panicle	6__27766867
SNP	6	27757126 - 27777126	27767126	T	C	0.175	0.0680869	7.39218e-06	Grain_weight_of_main_panicle	6__27767126
SNP	6	27757166 - 27777166	27767166	C	G	0.171	0.0693023	5.8686e-06	Grain_weight_of_main_panicle	6__27767166
SNP	6	27757209 - 27777209	27767209	T	C	0.171	0.066585	9.73368e-06	Grain_weight_of_main_panicle	6__27767209
SNP	6	27759225 - 27779225	27769225	A	G	0.17	0.0690129	6.14783e-06	Grain_weight_of_main_panicle	6__27769225
SNP	6	27759228 - 27779228	27769228	A	G	0.179	0.0829182	8.82966e-07	Grain_weight_of_main_panicle	6__27769228
SNP	6	27759239 - 27779239	27769239	A	G	0.169	0.0685996	7.05869e-06	Grain_weight_of_main_panicle	6__27769239
SNP	6	27759258 - 27779258	27769258	C	T	0.186	0.081942	1.27618e-06	Grain_weight_of_main_panicle	6__27769258
SNP	6	27759261 - 27779261	27769261	C	T	0.177	0.0777898	1.98723e-06	Grain_weight_of_main_panicle	6__27769261
SNP	6	27759310 - 27779310	27769310	C	A	0.187	0.0794446	1.9625e-06	Grain_weight_of_main_panicle	6__27769310
SNP	6	27762140 - 27782140	27772140	C	T	0.187	0.0723118	4.89464e-06	Grain_weight_of_main_panicle	6__27772140
SNP	6	27769968 - 27789968	27779968	A	G	0.183	0.0696426	8.00136e-06	Grain_weight_of_main_panicle	6__27779968
SNP	6	27774028 - 27794028	27784028	A	G	0.184	0.0701319	6.40079e-06	Grain_weight_of_main_panicle	6__27784028
SNP	6	27774042 - 27794042	27784042	C	G	0.179	0.0685317	7.66649e-06	Grain_weight_of_main_panicle	6__27784042
SNP	6	27788765 - 27808765	27798765	A	G	0.182	0.0709132	7.61878e-06	Grain_weight_of_main_panicle	6__27798765
SNP	6	27794392 - 27814392	27804392	C	G	0.204	0.0694851	7.35093e-06	Grain_weight_of_main_panicle	6__27804392
SNP	6	27795084 - 27815084	27805084	A	G	0.153	0.0670025	8.79279e-06	Grain_weight_of_main_panicle	6__27805084
SNP	6	27834474 - 27854474	27844474	G	A	0.171	0.069025	5.31163e-06	Grain_weight_of_main_panicle	6__27844474
SNP	6	27858574 - 27878574	27868574	C	T	0.182	0.0666172	8.13424e-06	Grain_weight_of_main_panicle	6__27868574
SNP	6	27881874 - 27901874	27891874	T	C	0.173	0.0669261	8.59437e-06	Grain_weight_of_main_panicle	6__27891874
SNP	6	27883785 - 27903785	27893785	G	A	0.186	0.068519	7.41108e-06	Grain_weight_of_main_panicle	6__27893785
SNP	6	27884748 - 27904748	27894748	A	G	0.185	0.070522	6.48041e-06	Grain_weight_of_main_panicle	6__27894748
SNP	6	27887121 - 27907121	27897121	A	G	0.187	0.0697246	6.58061e-06	Grain_weight_of_main_panicle	6__27897121
SNP	6	27887866 - 27907866	27897866	A	G	0.182	0.0679014	7.34903e-06	Grain_weight_of_main_panicle	6__27897866
SNP	6	27894845 - 27914845	27904845	T	C	0.178	0.0702932	5.58807e-06	Grain_weight_of_main_panicle	6__27904845
SNP	6	27895886 - 27915886	27905886	A	G	0.183	0.068436	6.50759e-06	Grain_weight_of_main_panicle	6__27905886
SNP	6	27895918 - 27915918	27905918	T	C	0.183	0.0725264	3.36489e-06	Grain_weight_of_main_panicle	6__27905918
SNP	6	27911874 - 27931874	27921874	T	C	0.184	0.0680222	6.71289e-06	Grain_weight_of_main_panicle	6__27921874
SNP	6	27913788 - 27933788	27923788	T	C	0.181	0.0685786	6.35966e-06	Grain_weight_of_main_panicle	6__27923788
SNP	6	27927203 - 27947203	27937203	A	G	0.175	0.0692617	9.13034e-06	Grain_weight_of_main_panicle	6__27937203
SNP	6	27928110 - 27948110	27938110	A	G	0.171	0.0734989	5.11838e-06	Grain_weight_of_main_panicle	6__27938110
SNP	6	27929449 - 27949449	27939449	T	C	0.155	0.0705622	5.76397e-06	Grain_weight_of_main_panicle	6__27939449
SNP	6	27965134 - 27985134	27975134	A	C	0.185	0.0737676	3.74752e-06	Grain_weight_of_main_panicle	6__27975134
SNP	6	27983188 - 28003188	27993188	T	A	0.191	0.0693755	7.75563e-06	Grain_weight_of_main_panicle	6__27993188
SNP	6	27986703 - 28006703	27996703	A	G	0.186	0.0668083	9.72784e-06	Grain_weight_of_main_panicle	6__27996703
SNP	6	27991199 - 28011199	28001199	T	C	0.194	0.0726506	6.29452e-06	Grain_weight_of_main_panicle	6__28001199
SNP	6	27992292 - 28012292	28002292	A	G	0.188	0.0683362	8.49486e-06	Grain_weight_of_main_panicle	6__28002292
SNP	6	28012003 - 28032003	28022003	A	G	0.184	0.0738481	3.56018e-06	Grain_weight_of_main_panicle	6__28022003
SNP	6	28012704 - 28032704	28022704	A	G	0.174	0.0707066	5.42914e-06	Grain_weight_of_main_panicle	6__28022704
SNP	6	28053325 - 28073325	28063325	G	C	0.2	0.0682091	6.51329e-06	Grain_weight_of_main_panicle	6__28063325
SNP	9	487120 - 507120	497120	G	A	0.042	0.0728379	2.96583e-06	Grain_weight_of_main_panicle	9__497120
SNP	9	487681 - 507681	497681	A	C	0.038	0.0714876	5.78264e-06	Grain_weight_of_main_panicle	9__497681
SNP	9	488129 - 508129	498129	G	T	0.038	0.0648138	9.51013e-06	Grain_weight_of_main_panicle	9__498129
SNP	9	489902 - 509902	499902	C	A	0.042	0.0723411	3.21504e-06	Grain_weight_of_main_panicle	9__499902
SNP	9	490368 - 510368	500368	C	T	0.038	0.0726368	3.06431e-06	Grain_weight_of_main_panicle	9__500368
SNP	9	496095 - 516095	506095	C	T	0.038	0.0748395	2.40791e-06	Grain_weight_of_main_panicle	9__506095
SNP	9	496885 - 516885	506885	A	G	0.035	0.0678977	7.09683e-06	Grain_weight_of_main_panicle	9__506885
SNP	9	496936 - 516936	506936	A	C	0.036	0.0709053	5.45933e-06	Grain_weight_of_main_panicle	9__506936
SNP	9	500533 - 520533	510533	T	C	0.046	0.0744473	2.6665e-06	Grain_weight_of_main_panicle	9__510533
SNP	9	57644875 - 57664875	57654875	T	C	0.491	0.098342	1.13673e-07	Grain_weight_of_main_panicle	9__57654875
SNP	1	4405654 - 4425654	4415654	G	T	0.037	0.0740689	3.06131e-06	Grain_weight_of_tillers	1__4415654
SNP	1	4405660 - 4425660	4415660	C	A	0.037	0.077327	2.05334e-06	Grain_weight_of_tillers	1__4415660
SNP	1	4674153 - 4694153	4684153	T	C	0.094	0.068786	7.1029e-06	Grain_weight_of_tillers	1__4684153
SNP	1	4675157 - 4695157	4685157	C	T	0.093	0.0691415	9.64567e-06	Grain_weight_of_tillers	1__4685157
SNP	1	4682636 - 4702636	4692636	C	G	0.065	0.0711791	3.47358e-06	Grain_weight_of_tillers	1__4692636
SNP	1	4693290 - 4713290	4703290	A	G	0.093	0.0688037	6.59084e-06	Grain_weight_of_tillers	1__4703290
SNP	1	4693618 - 4713618	4703618	T	C	0.091	0.0650106	9.85634e-06	Grain_weight_of_tillers	1__4703618
SNP	1	8249245 - 8269245	8259245	T	C	0.012	0.0864295	4.62336e-07	Grain_weight_of_tillers	1__8259245
SNP	1	13736571 - 13756571	13746571	A	G	0.075	0.0944525	9.52225e-08	Grain_weight_of_tillers	1__13746571
SNP	1	13736589 - 13756589	13746589	T	G	0.074	0.101915	3.44631e-08	Grain_weight_of_tillers	1__13746589
SNP	1	13736670 - 13756670	13746670	C	T	0.083	0.103755	2.55352e-08	Grain_weight_of_tillers	1__13746670
SNP	1	13736686 - 13756686	13746686	C	A	0.086	0.0944656	1.10025e-07	Grain_weight_of_tillers	1__13746686
SNP	1	13736730 - 13756730	13746730	G	A	0.075	0.0695051	9.12004e-06	Grain_weight_of_tillers	1__13746730
SNP	1	15045110 - 15065110	15055110	T	C	0.073	0.0708668	6.86321e-06	Grain_weight_of_tillers	1__15055110
SNP	1	30706190 - 30726190	30716190	T	C	0.5	0.0650487	9.15102e-06	Grain_weight_of_tillers	1__30716190
SNP	1	38893925 - 38913925	38903925	A	G	0.014	0.074424	2.38246e-06	Grain_weight_of_tillers	1__38903925
SNP	1	42115040 - 42135040	42125040	T	G	0.011	0.0824671	1.3381e-06	Grain_weight_of_tillers	1__42125040
SNP	2	17196906 - 17216906	17206906	A	G	0.052	0.0880171	5.93739e-07	Grain_weight_of_tillers	2__17206906
SNP	2	25854763 - 25874763	25864763	T	C	0.063	0.0701803	8.8475e-06	Grain_weight_of_tillers	2__25864763
SNP	2	26286378 - 26306378	26296378	T	C	0.046	0.0715658	7.15536e-06	Grain_weight_of_tillers	2__26296378
SNP	2	38349809 - 38369809	38359809	T	C	0.036	0.068826	5.48635e-06	Grain_weight_of_tillers	2__38359809
SNP	2	38351359 - 38371359	38361359	C	T	0.036	0.0702199	4.70586e-06	Grain_weight_of_tillers	2__38361359
SNP	2	38351385 - 38371385	38361385	G	T	0.038	0.0766289	3.0355e-06	Grain_weight_of_tillers	2__38361385
SNP	2	38351486 - 38371486	38361486	G	A	0.038	0.0732862	4.04268e-06	Grain_weight_of_tillers	2__38361486
SNP	2	38351925 - 38371925	38361925	C	T	0.034	0.0827133	8.36835e-07	Grain_weight_of_tillers	2__38361925
SNP	2	38353257 - 38373257	38363257	A	G	0.037	0.0690009	6.38596e-06	Grain_weight_of_tillers	2__38363257
SNP	2	38353339 - 38373339	38363339	T	C	0.038	0.0701518	7.12472e-06	Grain_weight_of_tillers	2__38363339
SNP	2	38353390 - 38373390	38363390	G	A	0.037	0.0681297	8.1709e-06	Grain_weight_of_tillers	2__38363390
SNP	2	38353418 - 38373418	38363418	A	G	0.036	0.0684596	5.42138e-06	Grain_weight_of_tillers	2__38363418
SNP	2	38353422 - 38373422	38363422	A	G	0.037	0.0694485	5.528e-06	Grain_weight_of_tillers	2__38363422
SNP	2	38353473 - 38373473	38363473	C	T	0.039	0.0717475	6.70157e-06	Grain_weight_of_tillers	2__38363473
SNP	2	38353475 - 38373475	38363475	G	A	0.038	0.0696149	8.03588e-06	Grain_weight_of_tillers	2__38363475
SNP	2	38353477 - 38373477	38363477	G	A	0.038	0.069245	8.51209e-06	Grain_weight_of_tillers	2__38363477
SNP	2	38353485 - 38373485	38363485	A	G	0.037	0.0705387	6.00305e-06	Grain_weight_of_tillers	2__38363485
SNP	2	38353519 - 38373519	38363519	G	A	0.037	0.0695095	6.80839e-06	Grain_weight_of_tillers	2__38363519
SNP	2	38353577 - 38373577	38363577	G	A	0.036	0.067347	6.73613e-06	Grain_weight_of_tillers	2__38363577
SNP	2	38353948 - 38373948	38363948	T	G	0.036	0.06958	4.85316e-06	Grain_weight_of_tillers	2__38363948
SNP	2	38354125 - 38374125	38364125	A	G	0.036	0.066716	7.73072e-06	Grain_weight_of_tillers	2__38364125
SNP	2	38354244 - 38374244	38364244	T	A	0.033	0.0812835	6.60394e-07	Grain_weight_of_tillers	2__38364244
SNP	2	38354710 - 38374710	38364710	T	C	0.036	0.0671068	6.30607e-06	Grain_weight_of_tillers	2__38364710
SNP	2	38354959 - 38374959	38364959	G	A	0.036	0.0675044	7.04541e-06	Grain_weight_of_tillers	2__38364959
SNP	2	38355430 - 38375430	38365430	C	T	0.033	0.0837456	5.9634e-07	Grain_weight_of_tillers	2__38365430
SNP	2	38355837 - 38375837	38365837	C	T	0.037	0.0680801	6.89142e-06	Grain_weight_of_tillers	2__38365837
SNP	2	38356205 - 38376205	38366205	G	A	0.013	0.103981	3.58648e-08	Grain_weight_of_tillers	2__38366205
SNP	2	38356246 - 38376246	38366246	G	A	0.026	0.0920994	1.53991e-07	Grain_weight_of_tillers	2__38366246
SNP	2	38356279 - 38376279	38366279	G	A	0.029	0.073301	2.75081e-06	Grain_weight_of_tillers	2__38366279
SNP	2	38356282 - 38376282	38366282	T	C	0.03	0.073535	3.2079e-06	Grain_weight_of_tillers	2__38366282
SNP	2	38356293 - 38376293	38366293	T	C	0.03	0.0737058	3.37114e-06	Grain_weight_of_tillers	2__38366293
SNP	2	38356299 - 38376299	38366299	A	G	0.03	0.0767921	1.98171e-06	Grain_weight_of_tillers	2__38366299
SNP	2	38356352 - 38376352	38366352	T	C	0.036	0.0672722	6.58337e-06	Grain_weight_of_tillers	2__38366352
SNP	2	38356355 - 38376355	38366355	G	T	0.036	0.0671143	6.08154e-06	Grain_weight_of_tillers	2__38366355
SNP	2	38356712 - 38376712	38366712	C	T	0.037	0.0673783	8.27975e-06	Grain_weight_of_tillers	2__38366712
SNP	2	38356738 - 38376738	38366738	A	G	0.033	0.0665767	8.47794e-06	Grain_weight_of_tillers	2__38366738
SNP	2	38356751 - 38376751	38366751	C	T	0.03	0.0834864	6.49422e-07	Grain_weight_of_tillers	2__38366751
SNP	2	38356802 - 38376802	38366802	C	T	0.029	0.0717734	3.27136e-06	Grain_weight_of_tillers	2__38366802
SNP	2	38356813 - 38376813	38366813	T	C	0.029	0.0726677	2.93562e-06	Grain_weight_of_tillers	2__38366813
SNP	2	38356862 - 38376862	38366862	G	A	0.034	0.0815235	9.69531e-07	Grain_weight_of_tillers	2__38366862
SNP	2	38356874 - 38376874	38366874	G	A	0.029	0.0864009	3.24463e-07	Grain_weight_of_tillers	2__38366874
SNP	2	38356886 - 38376886	38366886	A	G	0.026	0.105011	1.50269e-08	Grain_weight_of_tillers	2__38366886
SNP	2	38356898 - 38376898	38366898	A	G	0.023	0.101192	4.53618e-08	Grain_weight_of_tillers	2__38366898
SNP	2	38357049 - 38377049	38367049	T	C	0.03	0.0741268	3.15287e-06	Grain_weight_of_tillers	2__38367049
SNP	2	38357413 - 38377413	38367413	C	T	0.036	0.0669651	7.68867e-06	Grain_weight_of_tillers	2__38367413
SNP	2	38357449 - 38377449	38367449	T	C	0.036	0.0671421	6.49316e-06	Grain_weight_of_tillers	2__38367449
SNP	2	38357458 - 38377458	38367458	T	C	0.037	0.0669142	8.91782e-06	Grain_weight_of_tillers	2__38367458
SNP	2	38357812 - 38377812	38367812	C	T	0.037	0.070043	5.81506e-06	Grain_weight_of_tillers	2__38367812
SNP	2	38412581 - 38432581	38422581	A	G	0.023	0.0862704	5.42583e-07	Grain_weight_of_tillers	2__38422581
SNP	3	2551301 - 2571301	2561301	T	C	0.011	0.0692412	6.6066e-06	Grain_weight_of_tillers	3__2561301
SNP	3	2579245 - 2599245	2589245	T	C	0.013	0.0761833	2.66472e-06	Grain_weight_of_tillers	3__2589245
SNP	3	2618473 - 2638473	2628473	C	T	0.013	0.0719234	6.04855e-06	Grain_weight_of_tillers	3__2628473
SNP	3	2618474 - 2638474	2628474	A	G	0.013	0.0739813	4.39744e-06	Grain_weight_of_tillers	3__2628474
SNP	3	2685839 - 2705839	2695839	G	A	0.04	0.0755827	3.04662e-06	Grain_weight_of_tillers	3__2695839
SNP	3	4693336 - 4713336	4703336	T	C	0.055	0.070009	6.52612e-06	Grain_weight_of_tillers	3__4703336
SNP	4	255952 - 275952	265952	C	G	0.051	0.0715665	6.63671e-06	Grain_weight_of_tillers	4__265952
SNP	4	257329 - 277329	267329	T	C	0.054	0.0701373	7.40833e-06	Grain_weight_of_tillers	4__267329
SNP	4	259686 - 279686	269686	C	A	0.051	0.0708535	4.57363e-06	Grain_weight_of_tillers	4__269686
SNP	4	264087 - 284087	274087	T	A	0.057	0.0681672	7.83765e-06	Grain_weight_of_tillers	4__274087
SNP	4	264095 - 284095	274095	G	T	0.058	0.068753	8.54955e-06	Grain_weight_of_tillers	4__274095
SNP	4	275286 - 295286	285286	A	C	0.053	0.0688535	6.5385e-06	Grain_weight_of_tillers	4__285286
SNP	4	275324 - 295324	285324	T	C	0.055	0.0673188	7.26043e-06	Grain_weight_of_tillers	4__285324
SNP	4	275364 - 295364	285364	G	A	0.04	0.0795891	1.76585e-06	Grain_weight_of_tillers	4__285364
SNP	4	275366 - 295366	285366	C	G	0.04	0.0775688	2.23147e-06	Grain_weight_of_tillers	4__285366
SNP	4	279244 - 299244	289244	A	G	0.058	0.072829	4.87077e-06	Grain_weight_of_tillers	4__289244
SNP	4	288807 - 308807	298807	T	C	0.057	0.0712516	5.16812e-06	Grain_weight_of_tillers	4__298807
SNP	4	328792 - 348792	338792	C	G	0.053	0.0705753	5.75206e-06	Grain_weight_of_tillers	4__338792
SNP	4	1920696 - 1940696	1930696	A	G	0.062	0.0703292	7.19034e-06	Grain_weight_of_tillers	4__1930696
SNP	4	1924035 - 1944035	1934035	G	A	0.062	0.0727276	5.3403e-06	Grain_weight_of_tillers	4__1934035
SNP	4	1924447 - 1944447	1934447	G	A	0.06	0.0666866	9.24847e-06	Grain_weight_of_tillers	4__1934447
SNP	4	1925642 - 1945642	1935642	C	T	0.062	0.0705999	6.89354e-06	Grain_weight_of_tillers	4__1935642
SNP	4	1927245 - 1947245	1937245	T	C	0.062	0.0710252	6.45173e-06	Grain_weight_of_tillers	4__1937245
SNP	4	1929681 - 1949681	1939681	T	C	0.055	0.0749016	2.12056e-06	Grain_weight_of_tillers	4__1939681
SNP	5	6571494 - 6591494	6581494	C	T	0.433	0.0713969	6.32103e-06	Grain_weight_of_tillers	5__6581494
SNP	5	6654147 - 6674147	6664147	A	G	0.115	0.0685198	7.68093e-06	Grain_weight_of_tillers	5__6664147
SNP	5	6656372 - 6676372	6666372	T	C	0.08	0.0747393	2.17728e-06	Grain_weight_of_tillers	5__6666372
SNP	5	6656633 - 6676633	6666633	T	C	0.1	0.0780587	1.0356e-06	Grain_weight_of_tillers	5__6666633
SNP	6	4911480 - 4931480	4921480	T	C	0.103	0.0692178	7.94946e-06	Grain_weight_of_tillers	6__4921480
SNP	6	4914347 - 4934347	4924347	G	A	0.107	0.0689318	7.73393e-06	Grain_weight_of_tillers	6__4924347
SNP	6	11083572 - 11103572	11093572	C	A	0.498	0.0691733	4.32925e-06	Grain_weight_of_tillers	6__11093572
SNP	6	31640169 - 31660169	31650169	T	C	0.055	0.0840835	9.13848e-07	Grain_weight_of_tillers	6__31650169
SNP	6	31640179 - 31660179	31650179	A	G	0.051	0.0875861	4.61034e-07	Grain_weight_of_tillers	6__31650179
SNP	6	31640194 - 31660194	31650194	A	G	0.054	0.0838337	7.31081e-07	Grain_weight_of_tillers	6__31650194
SNP	6	31640224 - 31660224	31650224	A	G	0.045	0.0945254	1.61292e-07	Grain_weight_of_tillers	6__31650224
SNP	6	35208025 - 35228025	35218025	A	G	0.039	0.0662042	7.83895e-06	Grain_weight_of_tillers	6__35218025
SNP	7	1133954 - 1153954	1143954	A	G	0.125	0.0722506	6.20254e-06	Grain_weight_of_tillers	7__1143954
SNP	7	2168535 - 2188535	2178535	A	T	0.498	0.0686388	4.40224e-06	Grain_weight_of_tillers	7__2178535
SNP	7	18701420 - 18721420	18711420	T	C	0.1	0.0709063	4.53496e-06	Grain_weight_of_tillers	7__18711420
SNP	7	23273342 - 23293342	23283342	T	C	0.158	0.081571	1.00393e-06	Grain_weight_of_tillers	7__23283342
SNP	7	23310672 - 23330672	23320672	T	C	0.128	0.0857971	5.84802e-07	Grain_weight_of_tillers	7__23320672
SNP	7	23330080 - 23350080	23340080	G	A	0.123	0.0694707	6.8503e-06	Grain_weight_of_tillers	7__23340080
SNP	7	23352876 - 23372876	23362876	G	T	0.164	0.0813995	9.47905e-07	Grain_weight_of_tillers	7__23362876
SNP	7	23361595 - 23381595	23371595	A	G	0.158	0.0695989	6.47257e-06	Grain_weight_of_tillers	7__23371595
SNP	7	23361936 - 23381936	23371936	C	T	0.161	0.0708452	5.9359e-06	Grain_weight_of_tillers	7__23371936
SNP	7	23365335 - 23385335	23375335	A	T	0.165	0.0666759	9.59351e-06	Grain_weight_of_tillers	7__23375335
SNP	7	23403455 - 23423455	23413455	G	T	0.194	0.0706047	4.42189e-06	Grain_weight_of_tillers	7__23413455
SNP	8	1102341 - 1122341	1112341	A	C	0.048	0.0700143	6.52063e-06	Grain_weight_of_tillers	8__1112341
SNP	8	1155760 - 1175760	1165760	T	G	0.049	0.0744699	4.07664e-06	Grain_weight_of_tillers	8__1165760
SNP	8	1156324 - 1176324	1166324	T	C	0.045	0.0742172	4.07786e-06	Grain_weight_of_tillers	8__1166324
SNP	8	1157023 - 1177023	1167023	T	C	0.049	0.0689585	9.22815e-06	Grain_weight_of_tillers	8__1167023
SNP	8	1157061 - 1177061	1167061	T	C	0.046	0.0683796	7.05384e-06	Grain_weight_of_tillers	8__1167061
SNP	8	1160593 - 1180593	1170593	G	T	0.046	0.0654753	8.53335e-06	Grain_weight_of_tillers	8__1170593
SNP	8	1173449 - 1193449	1183449	T	C	0.057	0.0697513	8.78042e-06	Grain_weight_of_tillers	8__1183449
SNP	8	1187559 - 1207559	1197559	T	C	0.124	0.0672498	9.39392e-06	Grain_weight_of_tillers	8__1197559
SNP	8	3649899 - 3669899	3659899	T	C	0.06	0.0674158	6.66103e-06	Grain_weight_of_tillers	8__3659899
SNP	8	5883583 - 5903583	5893583	A	G	0.127	0.0670887	8.0841e-06	Grain_weight_of_tillers	8__5893583
SNP	8	5891407 - 5911407	5901407	G	A	0.086	0.073699	4.775e-06	Grain_weight_of_tillers	8__5901407
SNP	8	5906327 - 5926327	5916327	A	G	0.046	0.0767398	2.2534e-06	Grain_weight_of_tillers	8__5916327
SNP	8	30937529 - 30957529	30947529	T	C	0.053	0.0954999	1.45245e-07	Grain_weight_of_tillers	8__30947529
SNP	9	22049757 - 22069757	22059757	C	T	0.07	0.0676546	7.64609e-06	Grain_weight_of_tillers	9__22059757
SNP	9	22049762 - 22069762	22059762	G	A	0.071	0.0669262	9.54725e-06	Grain_weight_of_tillers	9__22059762
SNP	9	23632229 - 23652229	23642229	G	A	0.074	0.104141	4.33971e-08	Grain_weight_of_tillers	9__23642229
SNP	9	23632247 - 23652247	23642247	T	C	0.088	0.0741767	4.43527e-06	Grain_weight_of_tillers	9__23642247
SNP	9	27718222 - 27738222	27728222	T	C	0.027	0.075305	2.82774e-06	Grain_weight_of_tillers	9__27728222
SNP	9	36438946 - 36458946	36448946	T	C	0.096	0.0674406	9.44199e-06	Grain_weight_of_tillers	9__36448946
SNP	9	42637642 - 42657642	42647642	T	C	0.104	0.0741193	3.03675e-06	Grain_weight_of_tillers	9__42647642
SNP	9	44002512 - 44022512	44012512	C	G	0.031	0.0854699	3.6155e-07	Grain_weight_of_tillers	9__44012512
SNP	9	44008822 - 44028822	44018822	A	C	0.033	0.0895666	3.87675e-07	Grain_weight_of_tillers	9__44018822
SNP	9	44008896 - 44028896	44018896	T	C	0.031	0.0854043	4.17386e-07	Grain_weight_of_tillers	9__44018896
SNP	9	44010219 - 44030219	44020219	C	T	0.028	0.0813156	1.00227e-06	Grain_weight_of_tillers	9__44020219
SNP	9	44010961 - 44030961	44020961	A	G	0.028	0.0800576	1.08132e-06	Grain_weight_of_tillers	9__44020961
SNP	9	44011171 - 44031171	44021171	G	A	0.032	0.0862235	4.56873e-07	Grain_weight_of_tillers	9__44021171
SNP	9	44011725 - 44031725	44021725	C	A	0.031	0.085051	4.0476e-07	Grain_weight_of_tillers	9__44021725
SNP	9	44014126 - 44034126	44024126	A	G	0.029	0.0820743	1.09942e-06	Grain_weight_of_tillers	9__44024126
SNP	9	44023614 - 44043614	44033614	C	T	0.032	0.0851096	4.78337e-07	Grain_weight_of_tillers	9__44033614
SNP	9	44026417 - 44046417	44036417	T	C	0.032	0.0873273	3.49555e-07	Grain_weight_of_tillers	9__44036417
SNP	9	44029942 - 44049942	44039942	G	A	0.025	0.100198	4.55781e-08	Grain_weight_of_tillers	9__44039942
SNP	9	44031883 - 44051883	44041883	C	T	0.032	0.0860302	4.12142e-07	Grain_weight_of_tillers	9__44041883
SNP	9	44032104 - 44052104	44042104	A	G	0.031	0.085924	3.66814e-07	Grain_weight_of_tillers	9__44042104
SNP	9	44033776 - 44053776	44043776	T	A	0.031	0.0854282	3.64038e-07	Grain_weight_of_tillers	9__44043776
SNP	9	44033894 - 44053894	44043894	A	G	0.031	0.0847752	3.87836e-07	Grain_weight_of_tillers	9__44043894
SNP	9	44033980 - 44053980	44043980	G	T	0.032	0.0898325	3.08443e-07	Grain_weight_of_tillers	9__44043980
SNP	9	44033991 - 44053991	44043991	G	A	0.032	0.0882448	3.30312e-07	Grain_weight_of_tillers	9__44043991
SNP	9	44035011 - 44055011	44045011	T	C	0.031	0.083873	3.78201e-07	Grain_weight_of_tillers	9__44045011
SNP	9	44035126 - 44055126	44045126	C	T	0.031	0.0825595	5.58494e-07	Grain_weight_of_tillers	9__44045126
SNP	4	24364085 - 24384085	1043947	G	C	0.31	0.0839853	1.15551e-06	Grain_weight_per_plant	4__24374085
SNP	5	358292 - 378292	1139874	G	A	0.495	0.0763427	1.489e-06	Grain_weight_per_plant	5__368292
SNP	5	364456 - 384456	1139914	A	G	0.329	0.0714013	4.03479e-06	Grain_weight_per_plant	5__374456
SNP	5	364740 - 384740	1139917	T	C	0.335	0.0732024	3.79446e-06	Grain_weight_per_plant	5__374740
SNP	5	365252 - 385252	1139927	A	G	0.315	0.0678828	4.81766e-06	Grain_weight_per_plant	5__375252
SNP	5	366341 - 386341	1139955	G	A	0.453	0.0709938	6.01852e-06	Grain_weight_per_plant	5__376341
SNP	5	366909 - 386909	1139981	G	A	0.444	0.0658177	7.27719e-06	Grain_weight_per_plant	5__376909
SNP	5	366926 - 386926	1139985	T	C	0.326	0.070734	4.33034e-06	Grain_weight_per_plant	5__376926
SNP	5	366979 - 386979	1139987	G	A	0.443	0.0660263	8.07021e-06	Grain_weight_per_plant	5__376979
SNP	5	367020 - 387020	1139989	G	T	0.445	0.0653645	9.30427e-06	Grain_weight_per_plant	5__377020
SNP	5	368235 - 388235	1140003	C	A	0.443	0.0710283	5.76741e-06	Grain_weight_per_plant	5__378235
SNP	5	368261 - 388261	1140004	A	G	0.454	0.0668535	9.00487e-06	Grain_weight_per_plant	5__378261
SNP	5	368755 - 388755	1140007	C	T	0.448	0.0680519	6.92278e-06	Grain_weight_per_plant	5__378755
SNP	5	372825 - 392825	1140043	T	G	0.441	0.0805861	1.33216e-06	Grain_weight_per_plant	5__382825
SNP	5	372913 - 392913	1140049	C	T	0.439	0.07034	4.96722e-06	Grain_weight_per_plant	5__382913
SNP	5	372914 - 392914	1140050	G	A	0.441	0.0739209	2.68639e-06	Grain_weight_per_plant	5__382914
SNP	5	373088 - 393088	1140061	G	A	0.431	0.0724767	3.14504e-06	Grain_weight_per_plant	5__383088
SNP	5	373170 - 393170	1140065	G	T	0.441	0.0722241	2.42553e-06	Grain_weight_per_plant	5__383170
SNP	5	373251 - 393251	1140068	C	T	0.431	0.0675789	6.71934e-06	Grain_weight_per_plant	5__383251
SNP	5	373782 - 393782	1140091	T	C	0.49	0.0807593	7.82921e-07	Grain_weight_per_plant	5__383782
SNP	5	373812 - 393812	1140092	G	A	0.435	0.0746803	1.81017e-06	Grain_weight_per_plant	5__383812
SNP	5	373955 - 393955	1140101	A	G	0.343	0.0703376	3.84334e-06	Grain_weight_per_plant	5__383955
SNP	5	374111 - 394111	1140105	G	A	0.442	0.0677296	5.89669e-06	Grain_weight_per_plant	5__384111
SNP	5	374120 - 394120	1140108	G	A	0.44	0.0687404	4.9956e-06	Grain_weight_per_plant	5__384120
SNP	5	374182 - 394182	1140114	A	G	0.224	0.0902068	1.99864e-07	Grain_weight_per_plant	5__384182
SNP	5	374193 - 394193	1140116	A	G	0.217	0.0797086	1.24286e-06	Grain_weight_per_plant	5__384193
SNP	5	376374 - 396374	1140136	A	T	0.445	0.0778946	2.39571e-06	Grain_weight_per_plant	5__386374
SNP	5	377079 - 397079	1140145	G	A	0.446	0.0721417	3.44818e-06	Grain_weight_per_plant	5__387079
SNP	5	377319 - 397319	1140146	T	C	0.498	0.0805407	7.15839e-07	Grain_weight_per_plant	5__387319
SNP	6	20116645 - 20136645	1561093	A	G	0.03	0.0711501	5.25186e-06	Grain_weight_per_plant	6__20126645
SNP	8	21274122 - 21294122	2186377	G	A	0.024	0.075164	4.1196e-06	Grain_weight_per_plant	8__21284122
SNP	1	28798097 - 28818097	28808097	A	G	0.026	0.076021	3.75818e-06	Panicle_diameter	1__28808097
SNP	1	28804005 - 28824005	28814005	T	C	0.027	0.071674	2.97265e-06	Panicle_diameter	1__28814005
SNP	1	28812511 - 28832511	28822511	C	A	0.027	0.0758561	3.28785e-06	Panicle_diameter	1__28822511
SNP	1	28843783 - 28863783	28853783	C	T	0.026	0.0763617	3.56704e-06	Panicle_diameter	1__28853783
SNP	1	28843824 - 28863824	28853824	T	C	0.025	0.071975	4.60893e-06	Panicle_diameter	1__28853824
SNP	2	1192013 - 1212013	1202013	T	C	0.491	0.0717457	3.54143e-06	Panicle_diameter	2__1202013
SNP	2	1209858 - 1229858	1219858	C	T	0.123	0.0687473	6.89419e-06	Panicle_diameter	2__1219858
SNP	2	1209867 - 1229867	1219867	G	A	0.344	0.0710039	6.71872e-06	Panicle_diameter	2__1219867
SNP	2	28977869 - 28997869	28987869	G	A	0.075	0.0674701	9.73664e-06	Panicle_diameter	2__28987869
SNP	3	49889595 - 49909595	49899595	T	C	0.067	0.0674179	6.8974e-06	Panicle_diameter	3__49899595
SNP	4	20322261 - 20342261	20332261	T	C	0.014	0.0705298	4.00807e-06	Panicle_diameter	4__20332261
SNP	4	31967058 - 31987058	31977058	A	G	0.09	0.0739195	2.58544e-06	Panicle_diameter	4__31977058
SNP	4	37974304 - 37994304	37984304	G	A	0.056	0.0707034	4.51553e-06	Panicle_diameter	4__37984304
SNP	4	37974362 - 37994362	37984362	G	A	0.054	0.0693331	8.09626e-06	Panicle_diameter	4__37984362
SNP	5	3598443 - 3618443	3608443	T	C	0.063	0.0740834	3.5656e-06	Panicle_diameter	5__3608443
SNP	9	628623 - 648623	638623	A	T	0.152	0.0810147	1.3549e-06	Panicle_diameter	9__638623
SNP	9	760472 - 780472	770472	T	C	0.13	0.0783353	1.75019e-06	Panicle_diameter	9__770472
SNP	9	765334 - 785334	775334	A	C	0.126	0.0745251	4.20285e-06	Panicle_diameter	9__775334
SNP	9	3349338 - 3369338	3359338	C	T	0.083	0.0766796	2.67031e-06	Panicle_diameter	9__3359338
SNP	9	6292680 - 6312680	6302680	T	C	0.044	0.0730632	3.08552e-06	Panicle_diameter	9__6302680
SNP	9	6301431 - 6321431	6311431	T	A	0.044	0.0728687	3.30735e-06	Panicle_diameter	9__6311431
SNP	9	6301443 - 6321443	6311443	A	T	0.041	0.0861344	4.63449e-07	Panicle_diameter	9__6311443
SNP	9	6301692 - 6321692	6311692	G	A	0.045	0.0767141	2.65595e-06	Panicle_diameter	9__6311692
SNP	9	6309679 - 6329679	6319679	T	C	0.046	0.0759112	3.39204e-06	Panicle_diameter	9__6319679
SNP	9	6309913 - 6329913	6319913	A	T	0.044	0.0723511	3.59464e-06	Panicle_diameter	9__6319913
SNP	9	6310157 - 6330157	6320157	G	T	0.043	0.0713478	3.13684e-06	Panicle_diameter	9__6320157
SNP	9	6310374 - 6330374	6320374	T	C	0.043	0.0708024	3.97773e-06	Panicle_diameter	9__6320374
SNP	9	6310720 - 6330720	6320720	A	G	0.043	0.0724405	2.93355e-06	Panicle_diameter	9__6320720
SNP	9	6310856 - 6330856	6320856	T	C	0.043	0.0715857	3.24971e-06	Panicle_diameter	9__6320856
SNP	9	6311157 - 6331157	6321157	A	C	0.043	0.0718753	3.09913e-06	Panicle_diameter	9__6321157
SNP	9	6311241 - 6331241	6321241	C	T	0.045	0.0722858	4.91467e-06	Panicle_diameter	9__6321241
SNP	9	6313654 - 6333654	6323654	C	G	0.039	0.0657739	8.12576e-06	Panicle_diameter	9__6323654
SNP	9	6314562 - 6334562	6324562	A	G	0.041	0.0860993	5.57481e-07	Panicle_diameter	9__6324562
SNP	9	6315498 - 6335498	6325498	C	T	0.045	0.0737023	3.78621e-06	Panicle_diameter	9__6325498
SNP	9	6315668 - 6335668	6325668	G	A	0.045	0.0734768	4.57552e-06	Panicle_diameter	9__6325668
SNP	9	6315723 - 6335723	6325723	G	A	0.044	0.0701492	5.93135e-06	Panicle_diameter	9__6325723
SNP	9	6319680 - 6339680	6329680	T	C	0.043	0.0727673	3.00002e-06	Panicle_diameter	9__6329680
SNP	9	6319694 - 6339694	6329694	A	G	0.043	0.0717594	3.27884e-06	Panicle_diameter	9__6329694
SNP	9	6319846 - 6339846	6329846	A	G	0.043	0.0721247	3.33005e-06	Panicle_diameter	9__6329846
SNP	9	6320376 - 6340376	6330376	G	C	0.044	0.0717605	4.59251e-06	Panicle_diameter	9__6330376
SNP	9	6320462 - 6340462	6330462	A	G	0.044	0.0745791	2.61065e-06	Panicle_diameter	9__6330462
SNP	9	6320516 - 6340516	6330516	A	G	0.044	0.0733838	3.41483e-06	Panicle_diameter	9__6330516
SNP	9	6320540 - 6340540	6330540	T	C	0.045	0.0759121	2.78081e-06	Panicle_diameter	9__6330540
SNP	9	6320585 - 6340585	6330585	A	G	0.044	0.0712333	4.30274e-06	Panicle_diameter	9__6330585
SNP	9	6320614 - 6340614	6330614	T	G	0.044	0.0726019	3.58579e-06	Panicle_diameter	9__6330614
SNP	9	6320639 - 6340639	6330639	T	C	0.044	0.0719627	4.28319e-06	Panicle_diameter	9__6330639
SNP	9	6320673 - 6340673	6330673	T	C	0.044	0.0716322	3.88726e-06	Panicle_diameter	9__6330673
SNP	9	6320869 - 6340869	6330869	T	G	0.044	0.0739812	3.35385e-06	Panicle_diameter	9__6330869
SNP	9	6320926 - 6340926	6330926	T	A	0.04	0.0815967	7.42906e-07	Panicle_diameter	9__6330926
SNP	9	6320939 - 6340939	6330939	T	C	0.04	0.0785471	1.17125e-06	Panicle_diameter	9__6330939
SNP	9	6321106 - 6341106	6331106	T	C	0.034	0.0694054	4.99297e-06	Panicle_diameter	9__6331106
SNP	9	6321855 - 6341855	6331855	T	C	0.042	0.0702921	4.65125e-06	Panicle_diameter	9__6331855
SNP	9	6322166 - 6342166	6332166	A	G	0.044	0.076159	2.28157e-06	Panicle_diameter	9__6332166
SNP	9	6322344 - 6342344	6332344	T	C	0.045	0.0728341	4.68478e-06	Panicle_diameter	9__6332344
SNP	9	6322427 - 6342427	6332427	T	A	0.044	0.0747001	2.56037e-06	Panicle_diameter	9__6332427
SNP	9	6323132 - 6343132	6333132	G	A	0.041	0.0796938	1.24581e-06	Panicle_diameter	9__6333132
SNP	9	6323408 - 6343408	6333408	C	T	0.042	0.0709052	3.13409e-06	Panicle_diameter	9__6333408
SNP	9	6323485 - 6343485	6333485	G	A	0.044	0.0731498	3.41183e-06	Panicle_diameter	9__6333485
SNP	9	6372103 - 6392103	6382103	G	A	0.037	0.070764	5.18443e-06	Panicle_diameter	9__6382103
SNP	9	6372273 - 6392273	6382273	G	A	0.034	0.0716786	5.01494e-06	Panicle_diameter	9__6382273
SNP	9	6374356 - 6394356	6384356	G	C	0.036	0.0716509	3.46447e-06	Panicle_diameter	9__6384356
SNP	9	6375553 - 6395553	6385553	T	C	0.036	0.0717772	3.03376e-06	Panicle_diameter	9__6385553
SNP	9	6376120 - 6396120	6386120	A	C	0.037	0.0722629	4.08307e-06	Panicle_diameter	9__6386120
SNP	9	6382074 - 6402074	6392074	T	C	0.036	0.0701425	4.59379e-06	Panicle_diameter	9__6392074
SNP	9	6384183 - 6404183	6394183	T	G	0.034	0.0801756	1.42124e-06	Panicle_diameter	9__6394183
SNP	9	6441501 - 6461501	6451501	G	A	0.033	0.0767472	1.57039e-06	Panicle_diameter	9__6451501
SNP	9	6443359 - 6463359	6453359	G	C	0.031	0.0737501	4.38514e-06	Panicle_diameter	9__6453359
SNP	9	6443383 - 6463383	6453383	G	A	0.031	0.0701847	7.62972e-06	Panicle_diameter	9__6453383
SNP	9	6443492 - 6463492	6453492	C	T	0.034	0.0769347	2.27446e-06	Panicle_diameter	9__6453492
SNP	9	6443493 - 6463493	6453493	C	T	0.035	0.0797701	1.71665e-06	Panicle_diameter	9__6453493
SNP	9	6443754 - 6463754	6453754	G	A	0.032	0.0767642	3.49135e-06	Panicle_diameter	9__6453754
SNP	9	6444632 - 6464632	6454632	G	T	0.035	0.0803196	1.71345e-06	Panicle_diameter	9__6454632
SNP	9	6445017 - 6465017	6455017	G	A	0.035	0.076266	2.96451e-06	Panicle_diameter	9__6455017
SNP	9	6445546 - 6465546	6455546	C	T	0.034	0.0750207	2.95774e-06	Panicle_diameter	9__6455546
SNP	9	6445608 - 6465608	6455608	G	T	0.031	0.0781981	2.02165e-06	Panicle_diameter	9__6455608
SNP	9	6446127 - 6466127	6456127	C	T	0.034	0.0783539	2.05524e-06	Panicle_diameter	9__6456127
SNP	9	6446206 - 6466206	6456206	G	A	0.034	0.0763635	2.48897e-06	Panicle_diameter	9__6456206
SNP	9	6446234 - 6466234	6456234	G	A	0.035	0.0759361	3.12081e-06	Panicle_diameter	9__6456234
SNP	9	6446378 - 6466378	6456378	G	A	0.034	0.0764713	2.54673e-06	Panicle_diameter	9__6456378
SNP	9	6446705 - 6466705	6456705	C	T	0.035	0.0771934	3.01572e-06	Panicle_diameter	9__6456705
SNP	9	6450491 - 6470491	6460491	T	C	0.033	0.0748342	1.98328e-06	Panicle_diameter	9__6460491
SNP	1	2518488 - 2538488	2528488	A	G	0.338	0.0674568	7.61893e-06	Panicle_tightness	1__2528488
SNP	1	2519787 - 2539787	2529787	A	T	0.333	0.06789	8.79482e-06	Panicle_tightness	1__2529787
SNP	1	2520558 - 2540558	2530558	C	G	0.33	0.0660947	8.85241e-06	Panicle_tightness	1__2530558
SNP	1	2520668 - 2540668	2530668	G	C	0.325	0.0736904	2.68321e-06	Panicle_tightness	1__2530668
SNP	3	46587850 - 46607850	46597850	A	G	0.216	0.0797372	8.51981e-07	Panicle_tightness	3__46597850
SNP	3	46607324 - 46627324	46617324	C	A	0.254	0.0730063	4.22484e-06	Panicle_tightness	3__46617324
SNP	4	6305009 - 6325009	6315009	A	G	0.097	0.070835	4.10558e-06	Panicle_tightness	4__6315009
SNP	4	6363000 - 6383000	6373000	A	G	0.084	0.0740013	2.65173e-06	Panicle_tightness	4__6373000
SNP	4	6450820 - 6470820	6460820	G	A	0.082	0.0697614	5.45126e-06	Panicle_tightness	4__6460820
SNP	4	6680006 - 6700006	6690006	A	G	0.084	0.0682512	6.02383e-06	Panicle_tightness	4__6690006
SNP	4	6722249 - 6742249	6732249	G	C	0.078	0.0662043	8.69668e-06	Panicle_tightness	4__6732249
SNP	5	19913667 - 19933667	19923667	T	C	0.067	0.0681652	6.10854e-06	Panicle_tightness	5__19923667
SNP	6	34758948 - 34778948	34768948	A	G	0.059	0.070434	4.54569e-06	Panicle_tightness	6__34768948
SNP	7	16582503 - 16602503	16592503	A	T	0.047	0.0663074	9.49122e-06	Panicle_tightness	7__16592503
SNP	8	37929273 - 37949273	37939273	C	T	0.208	0.0701574	5.71013e-06	Panicle_tightness	8__37939273
SNP	8	37929274 - 37949274	37939274	A	G	0.209	0.0718025	4.56198e-06	Panicle_tightness	8__37939274
SNP	1	4405654 - 4425654	4415654	G	T	0.037	0.0703927	5.50015e-06	Panicle_weight_of_tillers	1__4415654
SNP	1	4405660 - 4425660	4415660	C	A	0.037	0.0735444	3.73516e-06	Panicle_weight_of_tillers	1__4415660
SNP	1	4447155 - 4467155	4457155	A	T	0.075	0.0710153	4.45625e-06	Panicle_weight_of_tillers	1__4457155
SNP	1	8249245 - 8269245	8259245	T	C	0.012	0.0791099	1.48543e-06	Panicle_weight_of_tillers	1__8259245
SNP	1	13736571 - 13756571	13746571	A	G	0.075	0.0808443	8.75741e-07	Panicle_weight_of_tillers	1__13746571
SNP	1	13736589 - 13756589	13746589	T	G	0.074	0.0875405	3.53427e-07	Panicle_weight_of_tillers	1__13746589
SNP	1	13736670 - 13756670	13746670	C	T	0.083	0.0858893	4.60987e-07	Panicle_weight_of_tillers	1__13746670
SNP	1	13736686 - 13756686	13746686	C	A	0.086	0.0752416	2.44101e-06	Panicle_weight_of_tillers	1__13746686
SNP	1	30698063 - 30718063	30708063	C	T	0.442	0.0684681	6.70998e-06	Panicle_weight_of_tillers	1__30708063
SNP	1	30701997 - 30721997	30711997	A	T	0.484	0.0710925	5.50089e-06	Panicle_weight_of_tillers	1__30711997
SNP	1	30706190 - 30726190	30716190	T	C	0.5	0.0680887	5.55943e-06	Panicle_weight_of_tillers	1__30716190
SNP	1	30706413 - 30726413	30716413	C	T	0.493	0.0705231	5.38717e-06	Panicle_weight_of_tillers	1__30716413
SNP	1	30706487 - 30726487	30716487	T	C	0.495	0.0652905	9.10102e-06	Panicle_weight_of_tillers	1__30716487
SNP	1	30706773 - 30726773	30716773	C	A	0.488	0.0668807	7.79443e-06	Panicle_weight_of_tillers	1__30716773
SNP	1	30706860 - 30726860	30716860	A	G	0.5	0.0657747	7.58513e-06	Panicle_weight_of_tillers	1__30716860
SNP	1	30719073 - 30739073	30729073	T	C	0.418	0.0679869	7.51146e-06	Panicle_weight_of_tillers	1__30729073
SNP	1	38893925 - 38913925	38903925	A	G	0.014	0.0699012	4.95475e-06	Panicle_weight_of_tillers	1__38903925
SNP	1	42115040 - 42135040	42125040	T	G	0.011	0.0887339	5.07428e-07	Panicle_weight_of_tillers	1__42125040
SNP	2	3469268 - 3489268	3479268	A	G	0.045	0.0698413	5.38167e-06	Panicle_weight_of_tillers	2__3479268
SNP	2	38356886 - 38376886	38366886	A	G	0.026	0.0685332	5.96354e-06	Panicle_weight_of_tillers	2__38366886
SNP	2	43928523 - 43948523	43938523	T	C	0.037	0.0692569	6.12951e-06	Panicle_weight_of_tillers	2__43938523
SNP	2	43947107 - 43967107	43957107	G	A	0.022	0.0766967	3.25504e-06	Panicle_weight_of_tillers	2__43957107
SNP	3	2618473 - 2638473	2628473	C	T	0.013	0.0692201	9.1892e-06	Panicle_weight_of_tillers	3__2628473
SNP	3	2618474 - 2638474	2628474	A	G	0.013	0.0707806	7.21877e-06	Panicle_weight_of_tillers	3__2628474
SNP	3	4692776 - 4712776	4702776	T	C	0.06	0.0698229	6.02241e-06	Panicle_weight_of_tillers	3__4702776
SNP	3	4693336 - 4713336	4703336	T	C	0.055	0.0765615	2.31786e-06	Panicle_weight_of_tillers	3__4703336
SNP	3	4694615 - 4714615	4704615	A	G	0.075	0.0674745	6.14868e-06	Panicle_weight_of_tillers	3__4704615
SNP	3	4697213 - 4717213	4707213	T	A	0.062	0.0689598	6.90922e-06	Panicle_weight_of_tillers	3__4707213
SNP	3	4715127 - 4735127	4725127	A	C	0.061	0.0712747	4.27414e-06	Panicle_weight_of_tillers	3__4725127
SNP	4	259686 - 279686	269686	C	A	0.051	0.0667772	8.80213e-06	Panicle_weight_of_tillers	4__269686
SNP	4	275364 - 295364	285364	G	A	0.04	0.0689955	9.17528e-06	Panicle_weight_of_tillers	4__285364
SNP	4	328792 - 348792	338792	C	G	0.053	0.0679606	8.6972e-06	Panicle_weight_of_tillers	4__338792
SNP	4	1929681 - 1949681	1939681	T	C	0.055	0.0696772	4.95394e-06	Panicle_weight_of_tillers	4__1939681
SNP	4	5442363 - 5462363	5452363	C	G	0.014	0.068971	8.88279e-06	Panicle_weight_of_tillers	4__5452363
SNP	5	6656633 - 6676633	6666633	T	C	0.1	0.0729805	2.39645e-06	Panicle_weight_of_tillers	5__6666633
SNP	5	8613424 - 8633424	8623424	A	T	0.1	0.069077	9.39479e-06	Panicle_weight_of_tillers	5__8623424
SNP	5	42163479 - 42183479	42173479	G	C	0.017	0.0663629	8.4763e-06	Panicle_weight_of_tillers	5__42173479
SNP	5	42185441 - 42205441	42195441	G	A	0.018	0.0686787	8.04872e-06	Panicle_weight_of_tillers	5__42195441
SNP	6	3933862 - 3953862	3943862	G	A	0.019	0.0703	9.0136e-06	Panicle_weight_of_tillers	6__3943862
SNP	6	4898141 - 4918141	4908141	A	C	0.109	0.0654777	9.78223e-06	Panicle_weight_of_tillers	6__4908141
SNP	6	11083572 - 11103572	11093572	C	A	0.498	0.0809004	6.20283e-07	Panicle_weight_of_tillers	6__11093572
SNP	6	11083638 - 11103638	11093638	T	C	0.497	0.0719309	3.70431e-06	Panicle_weight_of_tillers	6__11093638
SNP	6	31640179 - 31660179	31650179	A	G	0.051	0.069422	7.98471e-06	Panicle_weight_of_tillers	6__31650179
SNP	6	31640224 - 31660224	31650224	A	G	0.045	0.0761441	2.90336e-06	Panicle_weight_of_tillers	6__31650224
SNP	7	1133954 - 1153954	1143954	A	G	0.125	0.0808972	1.63421e-06	Panicle_weight_of_tillers	7__1143954
SNP	7	1140239 - 1160239	1150239	A	G	0.133	0.0755014	2.63527e-06	Panicle_weight_of_tillers	7__1150239
SNP	7	2168535 - 2188535	2178535	A	T	0.498	0.0802132	6.39896e-07	Panicle_weight_of_tillers	7__2178535
SNP	7	18638529 - 18658529	18648529	T	C	0.089	0.0703728	6.16223e-06	Panicle_weight_of_tillers	7__18648529
SNP	7	18638876 - 18658876	18648876	A	T	0.061	0.0686671	6.04861e-06	Panicle_weight_of_tillers	7__18648876
SNP	7	18650110 - 18670110	18660110	T	C	0.105	0.0760683	2.31477e-06	Panicle_weight_of_tillers	7__18660110
SNP	7	18701420 - 18721420	18711420	T	C	0.1	0.0825729	6.90423e-07	Panicle_weight_of_tillers	7__18711420
SNP	7	18702766 - 18722766	18712766	A	C	0.131	0.0746073	4.48733e-06	Panicle_weight_of_tillers	7__18712766
SNP	7	18704240 - 18724240	18714240	A	C	0.137	0.0705139	4.32518e-06	Panicle_weight_of_tillers	7__18714240
SNP	7	18705150 - 18725150	18715150	A	G	0.137	0.0705027	8.42117e-06	Panicle_weight_of_tillers	7__18715150
SNP	7	18706884 - 18726884	18716884	C	A	0.127	0.067554	8.64044e-06	Panicle_weight_of_tillers	7__18716884
SNP	7	23273342 - 23293342	23283342	T	C	0.158	0.0818942	9.53533e-07	Panicle_weight_of_tillers	7__23283342
SNP	7	23310672 - 23330672	23320672	T	C	0.128	0.0874778	4.48121e-07	Panicle_weight_of_tillers	7__23320672
SNP	7	23330080 - 23350080	23340080	G	A	0.123	0.0695821	6.73066e-06	Panicle_weight_of_tillers	7__23340080
SNP	7	23352876 - 23372876	23362876	G	T	0.164	0.0799237	1.20077e-06	Panicle_weight_of_tillers	7__23362876
SNP	7	23361595 - 23381595	23371595	A	G	0.158	0.0693304	6.75427e-06	Panicle_weight_of_tillers	7__23371595
SNP	7	23361936 - 23381936	23371936	C	T	0.161	0.0679067	9.41906e-06	Panicle_weight_of_tillers	7__23371936
SNP	7	23403455 - 23423455	23413455	G	T	0.194	0.0702691	4.66857e-06	Panicle_weight_of_tillers	7__23413455
SNP	8	1155760 - 1175760	1165760	T	G	0.049	0.0757286	3.35357e-06	Panicle_weight_of_tillers	8__1165760
SNP	8	1156324 - 1176324	1166324	T	C	0.045	0.0728332	5.05692e-06	Panicle_weight_of_tillers	8__1166324
SNP	8	3649899 - 3669899	3659899	T	C	0.06	0.0686625	5.43576e-06	Panicle_weight_of_tillers	8__3659899
SNP	8	5883583 - 5903583	5893583	A	G	0.127	0.0704455	4.70726e-06	Panicle_weight_of_tillers	8__5893583
SNP	8	5891407 - 5911407	5901407	G	A	0.086	0.0746672	4.11152e-06	Panicle_weight_of_tillers	8__5901407
SNP	8	5906327 - 5926327	5916327	A	G	0.046	0.0761456	2.47559e-06	Panicle_weight_of_tillers	8__5916327
SNP	8	30937529 - 30957529	30947529	T	C	0.053	0.0901256	3.38869e-07	Panicle_weight_of_tillers	8__30947529
SNP	9	8636170 - 8656170	8646170	T	G	0.155	0.0689429	6.92777e-06	Panicle_weight_of_tillers	9__8646170
SNP	9	8636184 - 8656184	8646184	A	C	0.152	0.0669406	9.52535e-06	Panicle_weight_of_tillers	9__8646184
SNP	9	23632229 - 23652229	23642229	G	A	0.074	0.0837252	1.05468e-06	Panicle_weight_of_tillers	9__23642229
SNP	9	36438946 - 36458946	36448946	T	C	0.096	0.0710355	5.34799e-06	Panicle_weight_of_tillers	9__36448946
SNP	9	44002512 - 44022512	44012512	C	G	0.031	0.0936587	9.37873e-08	Panicle_weight_of_tillers	9__44012512
SNP	9	44008822 - 44028822	44018822	A	C	0.033	0.0981009	1.01293e-07	Panicle_weight_of_tillers	9__44018822
SNP	9	44008896 - 44028896	44018896	T	C	0.031	0.0933942	1.13249e-07	Panicle_weight_of_tillers	9__44018896
SNP	9	44010219 - 44030219	44020219	C	T	0.028	0.0905106	2.29486e-07	Panicle_weight_of_tillers	9__44020219
SNP	9	44010961 - 44030961	44020961	A	G	0.028	0.0888843	2.59557e-07	Panicle_weight_of_tillers	9__44020961
SNP	9	44011171 - 44031171	44021171	G	A	0.032	0.0948728	1.1362e-07	Panicle_weight_of_tillers	9__44021171
SNP	9	44011725 - 44031725	44021725	C	A	0.031	0.0933841	1.02994e-07	Panicle_weight_of_tillers	9__44021725
SNP	9	44014126 - 44034126	44024126	A	G	0.029	0.0905293	2.89435e-07	Panicle_weight_of_tillers	9__44024126
SNP	9	44017122 - 44037122	44027122	A	C	0.011	0.0725148	4.39477e-06	Panicle_weight_of_tillers	9__44027122
SNP	9	44023614 - 44043614	44033614	C	T	0.032	0.0935971	1.20691e-07	Panicle_weight_of_tillers	9__44033614
SNP	9	44026417 - 44046417	44036417	T	C	0.032	0.0949008	1.02516e-07	Panicle_weight_of_tillers	9__44036417
SNP	9	44029942 - 44049942	44039942	G	A	0.025	0.111153	7.60646e-09	Panicle_weight_of_tillers	9__44039942
SNP	9	44031883 - 44051883	44041883	C	T	0.032	0.0947163	1.00581e-07	Panicle_weight_of_tillers	9__44041883
SNP	9	44032104 - 44052104	44042104	A	G	0.031	0.0943862	9.16781e-08	Panicle_weight_of_tillers	9__44042104
SNP	9	44033776 - 44053776	44043776	T	A	0.031	0.0936334	9.41802e-08	Panicle_weight_of_tillers	9__44043776
SNP	9	44033894 - 44053894	44043894	A	G	0.031	0.092691	1.04903e-07	Panicle_weight_of_tillers	9__44043894
SNP	9	44033980 - 44053980	44043980	G	T	0.032	0.0978237	8.63717e-08	Panicle_weight_of_tillers	9__44043980
SNP	9	44033991 - 44053991	44043991	G	A	0.032	0.096801	8.32072e-08	Panicle_weight_of_tillers	9__44043991
SNP	9	44035011 - 44055011	44045011	T	C	0.031	0.0919929	9.73869e-08	Panicle_weight_of_tillers	9__44045011
SNP	9	44035126 - 44055126	44045126	C	T	0.031	0.0907181	1.45422e-07	Panicle_weight_of_tillers	9__44045126
SNP	1	14230015 - 14250015	14240015	G	A	0.02	0.0711899	6.05801e-06	Primary_branch_number_per_main_stem	1__14240015
SNP	1	14230028 - 14250028	14240028	C	T	0.018	0.0710237	6.95235e-06	Primary_branch_number_per_main_stem	1__14240028
SNP	1	30775776 - 30795776	30785776	A	C	0.021	0.0731607	2.92365e-06	Primary_branch_number_per_main_stem	1__30785776
SNP	1	37339439 - 37359439	37349439	A	G	0.2	0.0703477	6.18666e-06	Primary_branch_number_per_main_stem	1__37349439
SNP	2	7773987 - 7793987	7783987	T	C	0.053	0.0657093	8.21225e-06	Primary_branch_number_per_main_stem	2__7783987
SNP	2	25285230 - 25305230	25295230	G	A	0.252	0.0671367	8.91398e-06	Primary_branch_number_per_main_stem	2__25295230
SNP	2	47379021 - 47399021	47389021	T	C	0.012	0.0689778	6.64517e-06	Primary_branch_number_per_main_stem	2__47389021
SNP	3	46643102 - 46663102	46653102	C	T	0.017	0.0674505	7.9006e-06	Primary_branch_number_per_main_stem	3__46653102
SNP	4	15806215 - 15826215	15816215	C	T	0.046	0.072941	5.57739e-06	Primary_branch_number_per_main_stem	4__15816215
SNP	5	9115718 - 9135718	9125718	A	C	0.046	0.0807408	1.60506e-06	Primary_branch_number_per_main_stem	5__9125718
SNP	6	4749653 - 4769653	4759653	C	T	0.03	0.0751316	4.3065e-06	Primary_branch_number_per_main_stem	6__4759653
SNP	6	4933596 - 4953596	4943596	A	T	0.037	0.0709327	7.59599e-06	Primary_branch_number_per_main_stem	6__4943596
SNP	6	21250369 - 21270369	21260369	T	C	0.014	0.072148	4.48435e-06	Primary_branch_number_per_main_stem	6__21260369
SNP	6	23705505 - 23725505	23715505	A	G	0.014	0.0809184	1.21191e-06	Primary_branch_number_per_main_stem	6__23715505
SNP	7	19142642 - 19162642	19152642	T	C	0.071	0.0658828	9.81555e-06	Primary_branch_number_per_main_stem	7__19152642
SNP	7	19366537 - 19386537	19376537	G	T	0.088	0.0663721	7.89601e-06	Primary_branch_number_per_main_stem	7__19376537
SNP	7	19378226 - 19398226	19388226	T	C	0.087	0.0661453	7.91485e-06	Primary_branch_number_per_main_stem	7__19388226
SNP	7	19386968 - 19406968	19396968	A	G	0.088	0.0732095	4.25153e-06	Primary_branch_number_per_main_stem	7__19396968
SNP	7	19387281 - 19407281	19397281	A	G	0.084	0.0781784	1.40519e-06	Primary_branch_number_per_main_stem	7__19397281
SNP	7	19409183 - 19429183	19419183	T	C	0.091	0.0663973	7.86364e-06	Primary_branch_number_per_main_stem	7__19419183
SNP	7	33591007 - 33611007	33601007	G	A	0.412	0.0712997	4.41859e-06	Primary_branch_number_per_main_stem	7__33601007
SNP	7	33591329 - 33611329	33601329	G	C	0.431	0.0745861	2.06549e-06	Primary_branch_number_per_main_stem	7__33601329
SNP	7	33591369 - 33611369	33601369	G	A	0.432	0.0790104	1.13159e-06	Primary_branch_number_per_main_stem	7__33601369
SNP	7	33591658 - 33611658	33601658	G	A	0.399	0.0683102	5.55561e-06	Primary_branch_number_per_main_stem	7__33601658
SNP	7	33591899 - 33611899	33601899	A	C	0.424	0.0777813	1.62467e-06	Primary_branch_number_per_main_stem	7__33601899
SNP	7	33592513 - 33612513	33602513	C	T	0.425	0.0728786	3.30205e-06	Primary_branch_number_per_main_stem	7__33602513
SNP	7	33594692 - 33614692	33604692	A	T	0.434	0.0712169	5.39397e-06	Primary_branch_number_per_main_stem	7__33604692
SNP	7	33597765 - 33617765	33607765	T	A	0.429	0.071136	5.26365e-06	Primary_branch_number_per_main_stem	7__33607765
SNP	7	33599890 - 33619890	33609890	C	T	0.422	0.0715154	4.5996e-06	Primary_branch_number_per_main_stem	7__33609890
SNP	7	33602589 - 33622589	33612589	C	T	0.426	0.0702264	6.78766e-06	Primary_branch_number_per_main_stem	7__33612589
SNP	7	33602615 - 33622615	33612615	A	G	0.43	0.0713225	4.40239e-06	Primary_branch_number_per_main_stem	7__33612615
SNP	7	33602822 - 33622822	33612822	C	G	0.418	0.0695334	8.13841e-06	Primary_branch_number_per_main_stem	7__33612822
SNP	7	33603022 - 33623022	33613022	G	A	0.415	0.0716832	4.47828e-06	Primary_branch_number_per_main_stem	7__33613022
SNP	7	33603414 - 33623414	33613414	G	A	0.431	0.0695595	8.71949e-06	Primary_branch_number_per_main_stem	7__33613414
SNP	7	33606671 - 33626671	33616671	C	T	0.432	0.0737259	2.88101e-06	Primary_branch_number_per_main_stem	7__33616671
SNP	7	33607083 - 33627083	33617083	T	A	0.43	0.0804171	7.61738e-07	Primary_branch_number_per_main_stem	7__33617083
SNP	7	33607734 - 33627734	33617734	G	C	0.438	0.0681627	8.12831e-06	Primary_branch_number_per_main_stem	7__33617734
SNP	7	33607873 - 33627873	33617873	T	C	0.432	0.0685239	5.1763e-06	Primary_branch_number_per_main_stem	7__33617873
SNP	7	33608713 - 33628713	33618713	G	C	0.362	0.0718678	6.57876e-06	Primary_branch_number_per_main_stem	7__33618713
SNP	7	33608763 - 33628763	33618763	G	A	0.428	0.0765387	1.56123e-06	Primary_branch_number_per_main_stem	7__33618763
SNP	7	33608766 - 33628766	33618766	G	C	0.425	0.0679627	5.88048e-06	Primary_branch_number_per_main_stem	7__33618766
SNP	7	33608771 - 33628771	33618771	G	A	0.432	0.0752685	2.16062e-06	Primary_branch_number_per_main_stem	7__33618771
SNP	7	33608787 - 33628787	33618787	A	G	0.357	0.0742735	4.911e-06	Primary_branch_number_per_main_stem	7__33618787
SNP	7	33608808 - 33628808	33618808	C	T	0.364	0.0699391	7.64055e-06	Primary_branch_number_per_main_stem	7__33618808
SNP	7	33608954 - 33628954	33618954	T	C	0.326	0.0684154	5.86518e-06	Primary_branch_number_per_main_stem	7__33618954
SNP	7	33608965 - 33628965	33618965	G	A	0.343	0.0711494	4.87571e-06	Primary_branch_number_per_main_stem	7__33618965
SNP	7	33609002 - 33629002	33619002	C	A	0.427	0.0817028	9.42138e-07	Primary_branch_number_per_main_stem	7__33619002
SNP	7	33609006 - 33629006	33619006	C	T	0.427	0.0689166	7.21239e-06	Primary_branch_number_per_main_stem	7__33619006
SNP	7	33609014 - 33629014	33619014	T	C	0.254	0.0691254	5.4176e-06	Primary_branch_number_per_main_stem	7__33619014
SNP	7	33609038 - 33629038	33619038	G	A	0.332	0.0679348	9.04942e-06	Primary_branch_number_per_main_stem	7__33619038
SNP	7	33609838 - 33629838	33619838	T	C	0.346	0.067859	8.23135e-06	Primary_branch_number_per_main_stem	7__33619838
SNP	7	33610223 - 33630223	33620223	G	A	0.425	0.0730845	4.8632e-06	Primary_branch_number_per_main_stem	7__33620223
SNP	7	33610238 - 33630238	33620238	C	T	0.34	0.0704229	7.35282e-06	Primary_branch_number_per_main_stem	7__33620238
SNP	7	33610243 - 33630243	33620243	G	A	0.342	0.0699518	7.62548e-06	Primary_branch_number_per_main_stem	7__33620243
SNP	7	33610286 - 33630286	33620286	G	A	0.342	0.0694378	6.64016e-06	Primary_branch_number_per_main_stem	7__33620286
SNP	7	33610304 - 33630304	33620304	C	T	0.335	0.0707872	6.21666e-06	Primary_branch_number_per_main_stem	7__33620304
SNP	7	33610312 - 33630312	33620312	C	T	0.436	0.0803625	1.1671e-06	Primary_branch_number_per_main_stem	7__33620312
SNP	7	33610314 - 33630314	33620314	G	A	0.437	0.0847479	6.60614e-07	Primary_branch_number_per_main_stem	7__33620314
SNP	7	33610348 - 33630348	33620348	A	G	0.265	0.0748042	4.18621e-06	Primary_branch_number_per_main_stem	7__33620348
SNP	7	33610390 - 33630390	33620390	G	A	0.341	0.0677825	9.60459e-06	Primary_branch_number_per_main_stem	7__33620390
SNP	7	33610394 - 33630394	33620394	G	A	0.428	0.0844845	6.88796e-07	Primary_branch_number_per_main_stem	7__33620394
SNP	7	33610430 - 33630430	33620430	A	G	0.339	0.0685861	8.16689e-06	Primary_branch_number_per_main_stem	7__33620430
SNP	7	33610498 - 33630498	33620498	A	G	0.365	0.0721261	6.56631e-06	Primary_branch_number_per_main_stem	7__33620498
SNP	7	33610548 - 33630548	33620548	G	A	0.344	0.0749998	2.74395e-06	Primary_branch_number_per_main_stem	7__33620548
SNP	7	33610587 - 33630587	33620587	A	G	0.337	0.0808647	1.22225e-06	Primary_branch_number_per_main_stem	7__33620587
SNP	7	33610624 - 33630624	33620624	T	A	0.33	0.0718518	3.22975e-06	Primary_branch_number_per_main_stem	7__33620624
SNP	7	33610646 - 33630646	33620646	A	G	0.335	0.0729718	3.51037e-06	Primary_branch_number_per_main_stem	7__33620646
SNP	7	33611001 - 33631001	33621001	G	A	0.349	0.0666831	9.25345e-06	Primary_branch_number_per_main_stem	7__33621001
SNP	7	33611314 - 33631314	33621314	C	T	0.328	0.0681514	7.31624e-06	Primary_branch_number_per_main_stem	7__33621314
SNP	7	33611359 - 33631359	33621359	A	G	0.349	0.0709183	6.09006e-06	Primary_branch_number_per_main_stem	7__33621359
SNP	7	33611457 - 33631457	33621457	G	T	0.435	0.0759327	3.66076e-06	Primary_branch_number_per_main_stem	7__33621457
SNP	7	33611468 - 33631468	33621468	G	A	0.431	0.0774487	3.1447e-06	Primary_branch_number_per_main_stem	7__33621468
SNP	7	33612243 - 33632243	33622243	G	A	0.417	0.0804353	1.90931e-06	Primary_branch_number_per_main_stem	7__33622243
SNP	7	33612244 - 33632244	33622244	T	C	0.409	0.0749086	3.66203e-06	Primary_branch_number_per_main_stem	7__33622244
SNP	7	33612550 - 33632550	33622550	A	G	0.333	0.0733662	4.1482e-06	Primary_branch_number_per_main_stem	7__33622550
SNP	7	33613117 - 33633117	33623117	G	A	0.43	0.0689478	5.18851e-06	Primary_branch_number_per_main_stem	7__33623117
SNP	7	33613248 - 33633248	33623248	G	C	0.434	0.0689214	6.23872e-06	Primary_branch_number_per_main_stem	7__33623248
SNP	7	33613353 - 33633353	33623353	T	C	0.428	0.0735974	3.30044e-06	Primary_branch_number_per_main_stem	7__33623353
SNP	7	33613427 - 33633427	33623427	G	A	0.438	0.0688153	7.0699e-06	Primary_branch_number_per_main_stem	7__33623427
SNP	7	33613506 - 33633506	33623506	G	A	0.427	0.0733764	3.98566e-06	Primary_branch_number_per_main_stem	7__33623506
SNP	7	33613540 - 33633540	33623540	G	A	0.4	0.0865889	4.93168e-07	Primary_branch_number_per_main_stem	7__33623540
SNP	7	33613560 - 33633560	33623560	T	A	0.394	0.0794006	1.06201e-06	Primary_branch_number_per_main_stem	7__33623560
SNP	7	33613562 - 33633562	33623562	T	G	0.398	0.0735118	3.09865e-06	Primary_branch_number_per_main_stem	7__33623562
SNP	7	33613602 - 33633602	33623602	G	A	0.316	0.0685239	5.56001e-06	Primary_branch_number_per_main_stem	7__33623602
SNP	7	33613778 - 33633778	33623778	G	T	0.424	0.0719759	3.16488e-06	Primary_branch_number_per_main_stem	7__33623778
SNP	7	33613780 - 33633780	33623780	C	T	0.432	0.0772822	1.49841e-06	Primary_branch_number_per_main_stem	7__33623780
SNP	7	33613857 - 33633857	33623857	C	T	0.434	0.0662567	8.62328e-06	Primary_branch_number_per_main_stem	7__33623857
SNP	7	33613990 - 33633990	33623990	A	T	0.424	0.0707123	3.89034e-06	Primary_branch_number_per_main_stem	7__33623990
SNP	7	33615194 - 33635194	33625194	C	A	0.417	0.0761432	2.11266e-06	Primary_branch_number_per_main_stem	7__33625194
SNP	7	33615675 - 33635675	33625675	C	G	0.379	0.0690427	9.79364e-06	Primary_branch_number_per_main_stem	7__33625675
SNP	7	33616063 - 33636063	33626063	C	G	0.423	0.0727953	2.66529e-06	Primary_branch_number_per_main_stem	7__33626063
SNP	7	33616109 - 33636109	33626109	C	T	0.436	0.0684753	6.23908e-06	Primary_branch_number_per_main_stem	7__33626109
SNP	7	33616350 - 33636350	33626350	T	C	0.363	0.0675249	6.09809e-06	Primary_branch_number_per_main_stem	7__33626350
SNP	7	33616588 - 33636588	33626588	C	G	0.429	0.0661966	7.07544e-06	Primary_branch_number_per_main_stem	7__33626588
SNP	7	33616824 - 33636824	33626824	T	C	0.43	0.0807592	7.19981e-07	Primary_branch_number_per_main_stem	7__33626824
SNP	7	33617115 - 33637115	33627115	T	C	0.403	0.0661556	7.63303e-06	Primary_branch_number_per_main_stem	7__33627115
SNP	7	33617806 - 33637806	33627806	T	C	0.265	0.0687357	6.66291e-06	Primary_branch_number_per_main_stem	7__33627806
SNP	7	33620319 - 33640319	33630319	G	A	0.417	0.0708708	5.28939e-06	Primary_branch_number_per_main_stem	7__33630319
SNP	7	33620420 - 33640420	33630420	T	C	0.343	0.0696016	5.59304e-06	Primary_branch_number_per_main_stem	7__33630420
SNP	7	33620582 - 33640582	33630582	G	A	0.414	0.0673749	6.94589e-06	Primary_branch_number_per_main_stem	7__33630582
SNP	7	33620839 - 33640839	33630839	C	T	0.422	0.065835	9.89137e-06	Primary_branch_number_per_main_stem	7__33630839
SNP	7	33620912 - 33640912	33630912	T	C	0.273	0.0694873	7.62098e-06	Primary_branch_number_per_main_stem	7__33630912
SNP	7	33620995 - 33640995	33630995	G	A	0.348	0.0712494	7.79724e-06	Primary_branch_number_per_main_stem	7__33630995
SNP	7	33621046 - 33641046	33631046	C	T	0.259	0.0671256	7.75904e-06	Primary_branch_number_per_main_stem	7__33631046
SNP	7	33622271 - 33642271	33632271	G	A	0.433	0.0706128	5.31084e-06	Primary_branch_number_per_main_stem	7__33632271
SNP	7	33622803 - 33642803	33632803	T	C	0.423	0.0717281	3.82758e-06	Primary_branch_number_per_main_stem	7__33632803
SNP	7	33622952 - 33642952	33632952	T	C	0.261	0.0695881	6.0283e-06	Primary_branch_number_per_main_stem	7__33632952
SNP	7	33623086 - 33643086	33633086	A	G	0.435	0.0750322	2.33424e-06	Primary_branch_number_per_main_stem	7__33633086
SNP	7	33623166 - 33643166	33633166	G	A	0.369	0.065615	7.78762e-06	Primary_branch_number_per_main_stem	7__33633166
SNP	7	33623263 - 33643263	33633263	C	T	0.428	0.0658982	8.52979e-06	Primary_branch_number_per_main_stem	7__33633263
SNP	7	33623378 - 33643378	33633378	G	A	0.435	0.0794954	1.13592e-06	Primary_branch_number_per_main_stem	7__33633378
SNP	7	33623393 - 33643393	33633393	T	A	0.425	0.0729497	2.59866e-06	Primary_branch_number_per_main_stem	7__33633393
SNP	7	33623394 - 33643394	33633394	A	G	0.427	0.0725439	3.11085e-06	Primary_branch_number_per_main_stem	7__33633394
SNP	7	33624003 - 33644003	33634003	C	T	0.379	0.0666494	9.63409e-06	Primary_branch_number_per_main_stem	7__33634003
SNP	7	33624084 - 33644084	33634084	C	A	0.424	0.0699312	4.41937e-06	Primary_branch_number_per_main_stem	7__33634084
SNP	7	33624457 - 33644457	33634457	A	G	0.349	0.0792383	1.45539e-06	Primary_branch_number_per_main_stem	7__33634457
SNP	7	33624687 - 33644687	33634687	G	A	0.38	0.0744941	2.75139e-06	Primary_branch_number_per_main_stem	7__33634687
SNP	7	33624795 - 33644795	33634795	T	G	0.419	0.0827585	6.99422e-07	Primary_branch_number_per_main_stem	7__33634795
SNP	7	33624942 - 33644942	33634942	C	T	0.4	0.0760804	2.60264e-06	Primary_branch_number_per_main_stem	7__33634942
SNP	7	33625324 - 33645324	33635324	G	A	0.364	0.0724167	5.39504e-06	Primary_branch_number_per_main_stem	7__33635324
SNP	7	33625338 - 33645338	33635338	A	T	0.362	0.0862877	7.41308e-07	Primary_branch_number_per_main_stem	7__33635338
SNP	7	33625397 - 33645397	33635397	G	A	0.359	0.0701006	7.45088e-06	Primary_branch_number_per_main_stem	7__33635397
SNP	7	33625415 - 33645415	33635415	C	A	0.356	0.0709792	6.74449e-06	Primary_branch_number_per_main_stem	7__33635415
SNP	7	33625465 - 33645465	33635465	C	T	0.431	0.0750421	4.3659e-06	Primary_branch_number_per_main_stem	7__33635465
SNP	7	33625570 - 33645570	33635570	C	T	0.375	0.075516	2.33603e-06	Primary_branch_number_per_main_stem	7__33635570
SNP	7	33626073 - 33646073	33636073	A	T	0.359	0.0697608	4.07432e-06	Primary_branch_number_per_main_stem	7__33636073
SNP	7	33626430 - 33646430	33636430	G	C	0.434	0.0699414	5.10583e-06	Primary_branch_number_per_main_stem	7__33636430
SNP	7	33626462 - 33646462	33636462	T	C	0.376	0.0748677	2.39697e-06	Primary_branch_number_per_main_stem	7__33636462
SNP	7	33628424 - 33648424	33638424	T	C	0.422	0.0729462	2.41004e-06	Primary_branch_number_per_main_stem	7__33638424
SNP	7	33629215 - 33649215	33639215	A	C	0.428	0.0664625	9.9256e-06	Primary_branch_number_per_main_stem	7__33639215
SNP	7	33630347 - 33650347	33640347	A	G	0.324	0.0684463	7.23337e-06	Primary_branch_number_per_main_stem	7__33640347
SNP	9	850261 - 870261	860261	T	C	0.025	0.0705551	5.16567e-06	Primary_branch_number_per_main_stem	9__860261
SNP	9	875333 - 895333	885333	G	A	0.025	0.0749538	2.87447e-06	Primary_branch_number_per_main_stem	9__885333
SNP	9	875414 - 895414	885414	C	T	0.024	0.0720611	3.62729e-06	Primary_branch_number_per_main_stem	9__885414
SNP	9	875490 - 895490	885490	G	A	0.024	0.0718965	3.72491e-06	Primary_branch_number_per_main_stem	9__885490
SNP	9	943793 - 963793	953793	C	G	0.025	0.0675946	9.54754e-06	Primary_branch_number_per_main_stem	9__953793
SNP	9	943859 - 963859	953859	T	A	0.026	0.0725456	6.1573e-06	Primary_branch_number_per_main_stem	9__953859
SNP	9	947237 - 967237	957237	A	G	0.024	0.0644678	9.09693e-06	Primary_branch_number_per_main_stem	9__957237
SNP	9	966473 - 986473	976473	A	C	0.017	0.0747212	2.18372e-06	Primary_branch_number_per_main_stem	9__976473
SNP	9	971590 - 991590	981590	C	T	0.025	0.067877	8.8129e-06	Primary_branch_number_per_main_stem	9__981590
SNP	9	971792 - 991792	981792	G	A	0.024	0.0693903	5.3814e-06	Primary_branch_number_per_main_stem	9__981792
SNP	9	977393 - 997393	987393	T	C	0.021	0.0953696	1.10172e-07	Primary_branch_number_per_main_stem	9__987393
SNP	9	978509 - 998509	988509	G	C	0.024	0.0639772	9.86526e-06	Primary_branch_number_per_main_stem	9__988509
SNP	9	980769 - 1000769	990769	A	T	0.018	0.0767739	2.63125e-06	Primary_branch_number_per_main_stem	9__990769
SNP	9	989107 - 1009107	999107	G	A	0.024	0.066528	8.25258e-06	Primary_branch_number_per_main_stem	9__999107
SNP	9	1003519 - 1023519	1013519	T	G	0.025	0.0668792	9.96201e-06	Primary_branch_number_per_main_stem	9__1013519
SNP	9	1021366 - 1041366	1031366	C	G	0.018	0.0793942	1.47973e-06	Primary_branch_number_per_main_stem	9__1031366
SNP	9	1022837 - 1042837	1032837	A	C	0.021	0.0687217	7.7116e-06	Primary_branch_number_per_main_stem	9__1032837
SNP	9	1071658 - 1091658	1081658	T	C	0.046	0.0678723	7.92707e-06	Primary_branch_number_per_main_stem	9__1081658
SNP	9	1072935 - 1092935	1082935	G	A	0.018	0.0789105	1.53329e-06	Primary_branch_number_per_main_stem	9__1082935
SNP	9	1072940 - 1092940	1082940	T	C	0.018	0.0808374	1.39309e-06	Primary_branch_number_per_main_stem	9__1082940
SNP	9	1306879 - 1326879	1316879	C	A	0.018	0.0763515	2.49367e-06	Primary_branch_number_per_main_stem	9__1316879
SNP	1	7051388 - 7071388	7061388	A	G	0.498	0.162877	4.58756e-13	Spikelet_number_per_primary_branch	1__7061388
SNP	1	7051398 - 7071398	7061398	A	G	0.498	0.165886	4.07728e-13	Spikelet_number_per_primary_branch	1__7061398
SNP	1	34926544 - 34946544	34936544	T	C	0.212	0.0663431	8.80377e-06	Spikelet_number_per_primary_branch	1__34936544
SNP	1	37292705 - 37312705	37302705	G	C	0.421	0.0680882	5.9694e-06	Spikelet_number_per_primary_branch	1__37302705
SNP	1	37302055 - 37322055	37312055	G	C	0.483	0.067068	6.34644e-06	Spikelet_number_per_primary_branch	1__37312055
SNP	1	37303669 - 37323669	37313669	A	G	0.427	0.075425	2.56439e-06	Spikelet_number_per_primary_branch	1__37313669
SNP	1	37311129 - 37331129	37321129	T	A	0.495	0.071398	3.22886e-06	Spikelet_number_per_primary_branch	1__37321129
SNP	1	37311140 - 37331140	37321140	G	A	0.493	0.0708587	3.94142e-06	Spikelet_number_per_primary_branch	1__37321140
SNP	1	37312061 - 37332061	37322061	T	C	0.491	0.0680193	6.03685e-06	Spikelet_number_per_primary_branch	1__37322061
SNP	1	37312456 - 37332456	37322456	A	T	0.5	0.0694089	4.99014e-06	Spikelet_number_per_primary_branch	1__37322456
SNP	1	37312499 - 37332499	37322499	T	A	0.495	0.0665052	7.72664e-06	Spikelet_number_per_primary_branch	1__37322499
SNP	1	37312816 - 37332816	37322816	C	A	0.458	0.0671696	9.18494e-06	Spikelet_number_per_primary_branch	1__37322816
SNP	1	37313436 - 37333436	37323436	A	C	0.497	0.0661507	7.90783e-06	Spikelet_number_per_primary_branch	1__37323436
SNP	1	37313517 - 37333517	37323517	G	A	0.486	0.0684341	5.44406e-06	Spikelet_number_per_primary_branch	1__37323517
SNP	1	37313531 - 37333531	37323531	C	T	0.483	0.0680552	6.2188e-06	Spikelet_number_per_primary_branch	1__37323531
SNP	1	37313561 - 37333561	37323561	T	A	0.486	0.0670784	7.81828e-06	Spikelet_number_per_primary_branch	1__37323561
SNP	1	37313629 - 37333629	37323629	A	G	0.493	0.0694296	4.62579e-06	Spikelet_number_per_primary_branch	1__37323629
SNP	1	37313837 - 37333837	37323837	A	T	0.486	0.0724737	3.94815e-06	Spikelet_number_per_primary_branch	1__37323837
SNP	1	37314054 - 37334054	37324054	T	C	0.491	0.0671474	6.48749e-06	Spikelet_number_per_primary_branch	1__37324054
SNP	1	37314250 - 37334250	37324250	T	C	0.49	0.0714643	3.31498e-06	Spikelet_number_per_primary_branch	1__37324250
SNP	1	37314289 - 37334289	37324289	C	A	0.495	0.0777314	1.45048e-06	Spikelet_number_per_primary_branch	1__37324289
SNP	1	37316246 - 37336246	37326246	A	G	0.46	0.0687115	6.00542e-06	Spikelet_number_per_primary_branch	1__37326246
SNP	1	37331799 - 37351799	37341799	G	A	0.468	0.0685873	4.94265e-06	Spikelet_number_per_primary_branch	1__37341799
SNP	1	37331872 - 37351872	37341872	C	T	0.46	0.0724675	3.27098e-06	Spikelet_number_per_primary_branch	1__37341872
SNP	1	37332753 - 37352753	37342753	A	G	0.457	0.0677513	9.65173e-06	Spikelet_number_per_primary_branch	1__37342753
SNP	1	37334044 - 37354044	37344044	C	G	0.468	0.0705865	6.18227e-06	Spikelet_number_per_primary_branch	1__37344044
SNP	1	37339123 - 37359123	37349123	A	G	0.389	0.0660425	7.7758e-06	Spikelet_number_per_primary_branch	1__37349123
SNP	1	37356313 - 37376313	37366313	T	A	0.453	0.0735993	3.84815e-06	Spikelet_number_per_primary_branch	1__37366313
SNP	1	37360161 - 37380161	37370161	A	T	0.46	0.0843297	9.60308e-07	Spikelet_number_per_primary_branch	1__37370161
SNP	1	37363605 - 37383605	37373605	A	G	0.461	0.0723567	2.86401e-06	Spikelet_number_per_primary_branch	1__37373605
SNP	1	37364776 - 37384776	37374776	C	T	0.44	0.0733819	4.64351e-06	Spikelet_number_per_primary_branch	1__37374776
SNP	1	37367947 - 37387947	37377947	G	A	0.463	0.0660765	7.21692e-06	Spikelet_number_per_primary_branch	1__37377947
SNP	1	37374778 - 37394778	37384778	A	T	0.464	0.0703602	4.27456e-06	Spikelet_number_per_primary_branch	1__37384778
SNP	1	37611669 - 37631669	37621669	G	T	0.42	0.0678393	7.16387e-06	Spikelet_number_per_primary_branch	1__37621669
SNP	1	37613610 - 37633610	37623610	T	C	0.432	0.0778155	1.82484e-06	Spikelet_number_per_primary_branch	1__37623610
SNP	1	37615703 - 37635703	37625703	C	T	0.415	0.0686604	6.05524e-06	Spikelet_number_per_primary_branch	1__37625703
SNP	1	37616015 - 37636015	37626015	C	T	0.448	0.0665334	9.15318e-06	Spikelet_number_per_primary_branch	1__37626015
SNP	1	37616161 - 37636161	37626161	C	T	0.443	0.0743208	2.33062e-06	Spikelet_number_per_primary_branch	1__37626161
SNP	1	37625107 - 37645107	37635107	G	A	0.44	0.0699221	4.26746e-06	Spikelet_number_per_primary_branch	1__37635107
SNP	1	37631956 - 37651956	37641956	T	A	0.443	0.0741877	2.20455e-06	Spikelet_number_per_primary_branch	1__37641956
SNP	1	37636340 - 37656340	37646340	A	G	0.44	0.072234	5.14577e-06	Spikelet_number_per_primary_branch	1__37646340
SNP	1	37649790 - 37669790	37659790	C	T	0.445	0.0672658	7.07009e-06	Spikelet_number_per_primary_branch	1__37659790
SNP	1	37657706 - 37677706	37667706	T	A	0.428	0.0679142	7.33399e-06	Spikelet_number_per_primary_branch	1__37667706
SNP	1	37663368 - 37683368	37673368	A	C	0.449	0.0730919	4.67518e-06	Spikelet_number_per_primary_branch	1__37673368
SNP	1	37674154 - 37694154	37684154	T	A	0.451	0.0749234	3.6536e-06	Spikelet_number_per_primary_branch	1__37684154
SNP	1	37689249 - 37709249	37699249	C	T	0.441	0.0790421	1.44092e-06	Spikelet_number_per_primary_branch	1__37699249
SNP	1	37689431 - 37709431	37699431	G	A	0.443	0.0763005	3.19378e-06	Spikelet_number_per_primary_branch	1__37699431
SNP	1	37689942 - 37709942	37699942	G	A	0.44	0.0696659	5.95392e-06	Spikelet_number_per_primary_branch	1__37699942
SNP	1	37691047 - 37711047	37701047	A	G	0.436	0.0687912	5.32284e-06	Spikelet_number_per_primary_branch	1__37701047
SNP	1	37692871 - 37712871	37702871	C	T	0.446	0.0729639	2.40301e-06	Spikelet_number_per_primary_branch	1__37702871
SNP	1	37692895 - 37712895	37702895	G	A	0.446	0.0727235	3.25949e-06	Spikelet_number_per_primary_branch	1__37702895
SNP	1	37700713 - 37720713	37710713	T	G	0.451	0.0818985	5.71923e-07	Spikelet_number_per_primary_branch	1__37710713
SNP	1	37701253 - 37721253	37711253	G	A	0.444	0.0782288	9.6681e-07	Spikelet_number_per_primary_branch	1__37711253
SNP	1	37701919 - 37721919	37711919	C	A	0.465	0.0838363	6.69734e-07	Spikelet_number_per_primary_branch	1__37711919
SNP	1	37702467 - 37722467	37712467	C	G	0.446	0.0700049	4.69746e-06	Spikelet_number_per_primary_branch	1__37712467
SNP	1	37707880 - 37727880	37717880	A	G	0.44	0.0820625	5.56622e-07	Spikelet_number_per_primary_branch	1__37717880
SNP	1	37708829 - 37728829	37718829	A	C	0.476	0.0915175	1.21522e-07	Spikelet_number_per_primary_branch	1__37718829
SNP	1	37710319 - 37730319	37720319	T	G	0.481	0.0971226	5.55789e-08	Spikelet_number_per_primary_branch	1__37720319
SNP	1	37712763 - 37732763	37722763	T	C	0.474	0.0690634	6.32242e-06	Spikelet_number_per_primary_branch	1__37722763
SNP	1	37713657 - 37733657	37723657	T	C	0.476	0.0798239	1.07716e-06	Spikelet_number_per_primary_branch	1__37723657
SNP	1	37714010 - 37734010	37724010	T	C	0.476	0.0697543	4.71746e-06	Spikelet_number_per_primary_branch	1__37724010
SNP	1	37714771 - 37734771	37724771	G	A	0.486	0.0795797	8.74356e-07	Spikelet_number_per_primary_branch	1__37724771
SNP	1	37715620 - 37735620	37725620	T	C	0.488	0.0835892	4.92338e-07	Spikelet_number_per_primary_branch	1__37725620
SNP	1	37715670 - 37735670	37725670	T	C	0.495	0.0740263	2.96536e-06	Spikelet_number_per_primary_branch	1__37725670
SNP	1	37716831 - 37736831	37726831	T	C	0.496	0.075104	3.84304e-06	Spikelet_number_per_primary_branch	1__37726831
SNP	1	37716989 - 37736989	37726989	G	A	0.489	0.0681741	8.40869e-06	Spikelet_number_per_primary_branch	1__37726989
SNP	1	37717240 - 37737240	37727240	T	C	0.493	0.069405	5.17754e-06	Spikelet_number_per_primary_branch	1__37727240
SNP	1	37717459 - 37737459	37727459	C	G	0.485	0.0859093	2.69326e-07	Spikelet_number_per_primary_branch	1__37727459
SNP	1	37717463 - 37737463	37727463	A	C	0.49	0.0659819	9.01553e-06	Spikelet_number_per_primary_branch	1__37727463
SNP	1	37718115 - 37738115	37728115	T	A	0.495	0.0749388	2.36966e-06	Spikelet_number_per_primary_branch	1__37728115
SNP	1	37718525 - 37738525	37728525	A	C	0.496	0.0686941	7.20753e-06	Spikelet_number_per_primary_branch	1__37728525
SNP	1	37719200 - 37739200	37729200	C	T	0.498	0.0681173	6.61053e-06	Spikelet_number_per_primary_branch	1__37729200
SNP	1	37719794 - 37739794	37729794	T	C	0.498	0.0974914	1.11518e-07	Spikelet_number_per_primary_branch	1__37729794
SNP	1	37723871 - 37743871	37733871	T	C	0.481	0.0731972	2.90641e-06	Spikelet_number_per_primary_branch	1__37733871
SNP	1	37724436 - 37744436	37734436	C	T	0.484	0.0715239	3.95576e-06	Spikelet_number_per_primary_branch	1__37734436
SNP	1	37737716 - 37757716	37747716	G	C	0.481	0.0829428	4.41579e-07	Spikelet_number_per_primary_branch	1__37747716
SNP	1	37738213 - 37758213	37748213	G	A	0.484	0.0782364	1.44997e-06	Spikelet_number_per_primary_branch	1__37748213
SNP	1	37741602 - 37761602	37751602	C	T	0.483	0.0886919	1.94166e-07	Spikelet_number_per_primary_branch	1__37751602
SNP	1	37742081 - 37762081	37752081	G	A	0.486	0.0714517	3.32185e-06	Spikelet_number_per_primary_branch	1__37752081
SNP	1	37743705 - 37763705	37753705	G	A	0.481	0.0841891	3.74769e-07	Spikelet_number_per_primary_branch	1__37753705
SNP	1	37743806 - 37763806	37753806	T	C	0.474	0.0780578	1.16964e-06	Spikelet_number_per_primary_branch	1__37753806
SNP	1	37745083 - 37765083	37755083	C	A	0.486	0.0844799	3.27203e-07	Spikelet_number_per_primary_branch	1__37755083
SNP	1	37745760 - 37765760	37755760	C	G	0.481	0.0922437	1.12972e-07	Spikelet_number_per_primary_branch	1__37755760
SNP	1	37746030 - 37766030	37756030	G	C	0.481	0.0746006	2.06054e-06	Spikelet_number_per_primary_branch	1__37756030
SNP	1	37746349 - 37766349	37756349	T	C	0.495	0.0864042	4.64211e-07	Spikelet_number_per_primary_branch	1__37756349
SNP	1	37746527 - 37766527	37756527	A	G	0.488	0.0676772	8.4728e-06	Spikelet_number_per_primary_branch	1__37756527
SNP	1	37752870 - 37772870	37762870	T	C	0.478	0.0679784	5.8654e-06	Spikelet_number_per_primary_branch	1__37762870
SNP	2	6209686 - 6229686	6219686	C	T	0.406	0.0640989	9.35037e-06	Spikelet_number_per_primary_branch	2__6219686
SNP	2	29763445 - 29783445	29773445	A	G	0.497	0.0983683	3.6927e-08	Spikelet_number_per_primary_branch	2__29773445
SNP	2	29763450 - 29783450	29773450	C	A	0.498	0.16323	4.30646e-13	Spikelet_number_per_primary_branch	2__29773450
SNP	2	29763451 - 29783451	29773451	G	A	0.498	0.16323	4.30646e-13	Spikelet_number_per_primary_branch	2__29773451
SNP	2	31932263 - 31952263	31942263	T	C	0.011	0.0923889	2.37294e-07	Spikelet_number_per_primary_branch	2__31942263
SNP	2	31955856 - 31975856	31965856	A	G	0.058	0.0798796	8.32238e-07	Spikelet_number_per_primary_branch	2__31965856
SNP	3	17256584 - 17276584	17266584	T	C	0.495	0.101088	4.15507e-08	Spikelet_number_per_primary_branch	3__17266584
SNP	3	18673073 - 18693073	18683073	T	G	0.012	0.108682	8.1522e-09	Spikelet_number_per_primary_branch	3__18683073
SNP	3	18673109 - 18693109	18683109	T	C	0.01	0.0985662	3.57236e-08	Spikelet_number_per_primary_branch	3__18683109
SNP	3	18673128 - 18693128	18683128	C	G	0.01	0.0993384	3.30372e-08	Spikelet_number_per_primary_branch	3__18683128
SNP	3	18673161 - 18693161	18683161	G	A	0.023	0.0753184	2.06083e-06	Spikelet_number_per_primary_branch	3__18683161
SNP	3	37973809 - 37993809	37983809	T	C	0.073	0.0725051	5.74173e-06	Spikelet_number_per_primary_branch	3__37983809
SNP	3	44731387 - 44751387	44741387	C	T	0.485	0.10858	1.81794e-08	Spikelet_number_per_primary_branch	3__44741387
SNP	4	4741113 - 4761113	4751113	G	A	0.497	0.084435	3.02122e-07	Spikelet_number_per_primary_branch	4__4751113
SNP	4	4741208 - 4761208	4751208	T	C	0.495	0.107059	6.51334e-09	Spikelet_number_per_primary_branch	4__4751208
SNP	4	12278508 - 12298508	12288508	C	T	0.015	0.138959	1.41444e-10	Spikelet_number_per_primary_branch	4__12288508
SNP	4	20032975 - 20052975	20042975	C	G	0.497	0.112865	2.69985e-09	Spikelet_number_per_primary_branch	4__20042975
SNP	4	20322261 - 20342261	20332261	T	C	0.014	0.118213	1.46124e-09	Spikelet_number_per_primary_branch	4__20332261
SNP	4	20460745 - 20480745	20470745	C	T	0.045	0.0817825	1.25362e-06	Spikelet_number_per_primary_branch	4__20470745
SNP	4	20460780 - 20480780	20470780	A	G	0.047	0.0746359	3.97307e-06	Spikelet_number_per_primary_branch	4__20470780
SNP	4	34097802 - 34117802	34107802	C	T	0.261	0.0698494	6.69247e-06	Spikelet_number_per_primary_branch	4__34107802
SNP	4	34119808 - 34139808	34129808	A	G	0.258	0.0718482	4.36203e-06	Spikelet_number_per_primary_branch	4__34129808
SNP	4	34119826 - 34139826	34129826	C	T	0.235	0.0683318	7.10806e-06	Spikelet_number_per_primary_branch	4__34129826
SNP	4	34119910 - 34139910	34129910	A	G	0.268	0.074625	2.69434e-06	Spikelet_number_per_primary_branch	4__34129910
SNP	4	34120894 - 34140894	34130894	C	G	0.27	0.0675427	8.96774e-06	Spikelet_number_per_primary_branch	4__34130894
SNP	4	34121881 - 34141881	34131881	C	T	0.252	0.0660506	9.22932e-06	Spikelet_number_per_primary_branch	4__34131881
SNP	4	34122176 - 34142176	34132176	C	T	0.266	0.0697973	4.5171e-06	Spikelet_number_per_primary_branch	4__34132176
SNP	4	34122811 - 34142811	34132811	C	T	0.263	0.0688802	5.63737e-06	Spikelet_number_per_primary_branch	4__34132811
SNP	4	34124393 - 34144393	34134393	G	A	0.27	0.068105	7.3708e-06	Spikelet_number_per_primary_branch	4__34134393
SNP	4	34125155 - 34145155	34135155	C	T	0.246	0.0687315	6.91163e-06	Spikelet_number_per_primary_branch	4__34135155
SNP	4	34125991 - 34145991	34135991	G	A	0.23	0.0732886	5.28689e-06	Spikelet_number_per_primary_branch	4__34135991
SNP	4	34128172 - 34148172	34138172	G	A	0.261	0.0745914	2.70884e-06	Spikelet_number_per_primary_branch	4__34138172
SNP	4	34128224 - 34148224	34138224	T	C	0.258	0.0678404	7.16264e-06	Spikelet_number_per_primary_branch	4__34138224
SNP	4	34130955 - 34150955	34140955	G	T	0.271	0.0678241	9.2086e-06	Spikelet_number_per_primary_branch	4__34140955
SNP	4	34133333 - 34153333	34143333	A	G	0.25	0.0785812	1.6833e-06	Spikelet_number_per_primary_branch	4__34143333
SNP	4	34144156 - 34164156	34154156	C	T	0.264	0.0728173	3.59821e-06	Spikelet_number_per_primary_branch	4__34154156
SNP	5	1520115 - 1540115	1530115	G	A	0.011	0.0785772	2.15455e-06	Spikelet_number_per_primary_branch	5__1530115
SNP	5	4494740 - 4514740	4504740	C	T	0.497	0.0867288	2.56943e-07	Spikelet_number_per_primary_branch	5__4504740
SNP	5	4494763 - 4514763	4504763	T	C	0.497	0.086859	2.63003e-07	Spikelet_number_per_primary_branch	5__4504763
SNP	5	15334294 - 15354294	15344294	G	A	0.033	0.114121	3.69005e-09	Spikelet_number_per_primary_branch	5__15344294
SNP	5	15334312 - 15354312	15344312	G	A	0.031	0.100462	3.19817e-08	Spikelet_number_per_primary_branch	5__15344312
SNP	5	15334505 - 15354505	15344505	A	G	0.029	0.0989128	3.92796e-08	Spikelet_number_per_primary_branch	5__15344505
SNP	5	21356833 - 21376833	21366833	A	G	0.011	0.150872	1.1464e-11	Spikelet_number_per_primary_branch	5__21366833
SNP	5	21438604 - 21458604	21448604	G	T	0.015	0.0801514	2.07989e-06	Spikelet_number_per_primary_branch	5__21448604
SNP	5	22052239 - 22072239	22062239	C	T	0.012	0.104629	1.69013e-08	Spikelet_number_per_primary_branch	5__22062239
SNP	5	40456514 - 40476514	40466514	C	T	0.23	0.0747402	3.61502e-06	Spikelet_number_per_primary_branch	5__40466514
SNP	5	42790461 - 42810461	42800461	A	C	0.024	0.103914	1.45603e-08	Spikelet_number_per_primary_branch	5__42800461
SNP	5	42790710 - 42810710	42800710	C	T	0.021	0.12567	3.8583e-10	Spikelet_number_per_primary_branch	5__42800710
SNP	5	42791351 - 42811351	42801351	G	A	0.021	0.12702	5.15765e-10	Spikelet_number_per_primary_branch	5__42801351
SNP	5	42791526 - 42811526	42801526	A	G	0.017	0.118054	1.3298e-09	Spikelet_number_per_primary_branch	5__42801526
SNP	5	42791536 - 42811536	42801536	T	C	0.021	0.125844	3.99444e-10	Spikelet_number_per_primary_branch	5__42801536
SNP	5	42791605 - 42811605	42801605	A	G	0.018	0.122712	9.93907e-10	Spikelet_number_per_primary_branch	5__42801605
SNP	5	42792324 - 42812324	42802324	C	T	0.033	0.071982	5.77191e-06	Spikelet_number_per_primary_branch	5__42802324
SNP	5	42792345 - 42812345	42802345	G	C	0.017	0.110292	4.96585e-09	Spikelet_number_per_primary_branch	5__42802345
SNP	5	42792348 - 42812348	42802348	A	C	0.017	0.111623	4.98671e-09	Spikelet_number_per_primary_branch	5__42802348
SNP	5	42792422 - 42812422	42802422	T	C	0.02	0.123278	3.97662e-10	Spikelet_number_per_primary_branch	5__42802422
SNP	5	42792429 - 42812429	42802429	A	C	0.02	0.124224	4.08169e-10	Spikelet_number_per_primary_branch	5__42802429
SNP	5	42793232 - 42813232	42803232	C	T	0.021	0.127894	4.17266e-10	Spikelet_number_per_primary_branch	5__42803232
SNP	5	42793314 - 42813314	42803314	A	C	0.031	0.0893764	3.63913e-07	Spikelet_number_per_primary_branch	5__42803314
SNP	5	43100887 - 43120887	43110887	A	G	0.36	0.0720915	4.19618e-06	Spikelet_number_per_primary_branch	5__43110887
SNP	5	43426756 - 43446756	43436756	T	C	0.042	0.0821425	1.23691e-06	Spikelet_number_per_primary_branch	5__43436756
SNP	5	43427053 - 43447053	43437053	G	T	0.039	0.102927	5.2542e-08	Spikelet_number_per_primary_branch	5__43437053
SNP	5	43427183 - 43447183	43437183	A	G	0.041	0.0802928	1.23057e-06	Spikelet_number_per_primary_branch	5__43437183
SNP	5	43427463 - 43447463	43437463	C	T	0.042	0.0817653	1.36903e-06	Spikelet_number_per_primary_branch	5__43437463
SNP	5	43429045 - 43449045	43439045	A	C	0.039	0.105737	3.76527e-08	Spikelet_number_per_primary_branch	5__43439045
SNP	5	43430328 - 43450328	43440328	T	C	0.04	0.0764451	1.52349e-06	Spikelet_number_per_primary_branch	5__43440328
SNP	5	43430353 - 43450353	43440353	T	C	0.039	0.0774242	1.24651e-06	Spikelet_number_per_primary_branch	5__43440353
SNP	5	43430438 - 43450438	43440438	T	C	0.039	0.0768927	1.11421e-06	Spikelet_number_per_primary_branch	5__43440438
SNP	5	43430823 - 43450823	43440823	C	T	0.036	0.116262	4.42684e-09	Spikelet_number_per_primary_branch	5__43440823
SNP	5	43430875 - 43450875	43440875	G	T	0.036	0.118255	3.61736e-09	Spikelet_number_per_primary_branch	5__43440875
SNP	5	43430901 - 43450901	43440901	C	T	0.036	0.117213	4.28158e-09	Spikelet_number_per_primary_branch	5__43440901
SNP	5	43436072 - 43456072	43446072	G	A	0.04	0.0803057	8.4328e-07	Spikelet_number_per_primary_branch	5__43446072
SNP	5	43436162 - 43456162	43446162	T	C	0.014	0.143527	3.4297e-11	Spikelet_number_per_primary_branch	5__43446162
SNP	5	43436338 - 43456338	43446338	G	A	0.041	0.0773735	1.88017e-06	Spikelet_number_per_primary_branch	5__43446338
SNP	5	43436403 - 43456403	43446403	C	A	0.041	0.0784294	1.52525e-06	Spikelet_number_per_primary_branch	5__43446403
SNP	5	43436446 - 43456446	43446446	G	A	0.039	0.0762994	1.23014e-06	Spikelet_number_per_primary_branch	5__43446446
SNP	5	43436510 - 43456510	43446510	T	C	0.039	0.076731	1.10003e-06	Spikelet_number_per_primary_branch	5__43446510
SNP	5	43436520 - 43456520	43446520	G	A	0.039	0.0761535	1.3641e-06	Spikelet_number_per_primary_branch	5__43446520
SNP	5	43436588 - 43456588	43446588	C	T	0.039	0.0772923	1.12935e-06	Spikelet_number_per_primary_branch	5__43446588
SNP	5	43436654 - 43456654	43446654	G	C	0.039	0.0768456	1.2657e-06	Spikelet_number_per_primary_branch	5__43446654
SNP	5	43436656 - 43456656	43446656	A	G	0.039	0.0784866	9.64786e-07	Spikelet_number_per_primary_branch	5__43446656
SNP	5	43436747 - 43456747	43446747	G	T	0.04	0.079276	9.5779e-07	Spikelet_number_per_primary_branch	5__43446747
SNP	5	43436924 - 43456924	43446924	G	C	0.039	0.0780971	1.07159e-06	Spikelet_number_per_primary_branch	5__43446924
SNP	5	43436931 - 43456931	43446931	T	C	0.04	0.0777763	1.38286e-06	Spikelet_number_per_primary_branch	5__43446931
SNP	5	43436978 - 43456978	43446978	C	A	0.039	0.0774813	1.23486e-06	Spikelet_number_per_primary_branch	5__43446978
SNP	5	43437001 - 43457001	43447001	C	T	0.039	0.0780228	1.12966e-06	Spikelet_number_per_primary_branch	5__43447001
SNP	5	43437068 - 43457068	43447068	G	C	0.039	0.0773747	1.20719e-06	Spikelet_number_per_primary_branch	5__43447068
SNP	5	43437122 - 43457122	43447122	T	A	0.039	0.076607	1.2653e-06	Spikelet_number_per_primary_branch	5__43447122
SNP	5	43437123 - 43457123	43447123	A	G	0.039	0.076451	1.24796e-06	Spikelet_number_per_primary_branch	5__43447123
SNP	5	43437177 - 43457177	43447177	G	C	0.039	0.0770072	1.13768e-06	Spikelet_number_per_primary_branch	5__43447177
SNP	5	43437270 - 43457270	43447270	T	C	0.04	0.0762314	1.57776e-06	Spikelet_number_per_primary_branch	5__43447270
SNP	5	43437303 - 43457303	43447303	G	A	0.039	0.0785307	1.03912e-06	Spikelet_number_per_primary_branch	5__43447303
SNP	5	43438015 - 43458015	43448015	A	G	0.04	0.0802133	1.09947e-06	Spikelet_number_per_primary_branch	5__43448015
SNP	5	43438034 - 43458034	43448034	T	G	0.038	0.0806303	1.3229e-06	Spikelet_number_per_primary_branch	5__43448034
SNP	5	43438103 - 43458103	43448103	C	T	0.04	0.0782868	1.22202e-06	Spikelet_number_per_primary_branch	5__43448103
SNP	5	43438940 - 43458940	43448940	T	C	0.039	0.0764022	1.30901e-06	Spikelet_number_per_primary_branch	5__43448940
SNP	5	43441310 - 43461310	43451310	C	A	0.037	0.0958879	8.30959e-08	Spikelet_number_per_primary_branch	5__43451310
SNP	5	43443302 - 43463302	43453302	T	C	0.042	0.0866405	5.8585e-07	Spikelet_number_per_primary_branch	5__43453302
SNP	5	43443846 - 43463846	43453846	A	G	0.042	0.0817586	1.20574e-06	Spikelet_number_per_primary_branch	5__43453846
SNP	5	43444636 - 43464636	43454636	T	C	0.041	0.0821084	9.21535e-07	Spikelet_number_per_primary_branch	5__43454636
SNP	5	43445154 - 43465154	43455154	A	T	0.043	0.080306	2.03122e-06	Spikelet_number_per_primary_branch	5__43455154
SNP	5	43447255 - 43467255	43457255	T	C	0.04	0.0824418	7.6834e-07	Spikelet_number_per_primary_branch	5__43457255
SNP	5	43447467 - 43467467	43457467	T	A	0.04	0.076387	1.60039e-06	Spikelet_number_per_primary_branch	5__43457467
SNP	5	43447468 - 43467468	43457468	T	A	0.04	0.0798915	1.06546e-06	Spikelet_number_per_primary_branch	5__43457468
SNP	5	43447557 - 43467557	43457557	C	G	0.04	0.0768358	1.5479e-06	Spikelet_number_per_primary_branch	5__43457557
SNP	5	43447637 - 43467637	43457637	A	G	0.041	0.0827839	8.63902e-07	Spikelet_number_per_primary_branch	5__43457637
SNP	5	43447776 - 43467776	43457776	A	G	0.04	0.0829373	5.97144e-07	Spikelet_number_per_primary_branch	5__43457776
SNP	5	43448021 - 43468021	43458021	A	T	0.04	0.0779935	1.33493e-06	Spikelet_number_per_primary_branch	5__43458021
SNP	5	43448022 - 43468022	43458022	A	T	0.04	0.0783434	1.11613e-06	Spikelet_number_per_primary_branch	5__43458022
SNP	5	43448154 - 43468154	43458154	G	C	0.04	0.079679	8.96491e-07	Spikelet_number_per_primary_branch	5__43458154
SNP	5	43449311 - 43469311	43459311	T	A	0.04	0.0751187	2.21361e-06	Spikelet_number_per_primary_branch	5__43459311
SNP	5	43449322 - 43469322	43459322	C	T	0.04	0.0780467	1.37825e-06	Spikelet_number_per_primary_branch	5__43459322
SNP	5	43449491 - 43469491	43459491	C	T	0.039	0.076113	1.42866e-06	Spikelet_number_per_primary_branch	5__43459491
SNP	5	43449521 - 43469521	43459521	T	C	0.039	0.0759941	1.45701e-06	Spikelet_number_per_primary_branch	5__43459521
SNP	5	43449595 - 43469595	43459595	G	C	0.039	0.0773976	1.20265e-06	Spikelet_number_per_primary_branch	5__43459595
SNP	5	43449597 - 43469597	43459597	C	A	0.04	0.0782672	1.27686e-06	Spikelet_number_per_primary_branch	5__43459597
SNP	5	43450068 - 43470068	43460068	T	C	0.042	0.0824884	1.22356e-06	Spikelet_number_per_primary_branch	5__43460068
SNP	5	43451793 - 43471793	43461793	A	C	0.04	0.0776539	1.30119e-06	Spikelet_number_per_primary_branch	5__43461793
SNP	5	43451980 - 43471980	43461980	G	A	0.04	0.0784168	1.14864e-06	Spikelet_number_per_primary_branch	5__43461980
SNP	5	43452240 - 43472240	43462240	G	T	0.04	0.0777294	1.28524e-06	Spikelet_number_per_primary_branch	5__43462240
SNP	5	43454953 - 43474953	43464953	C	T	0.043	0.0739808	3.48629e-06	Spikelet_number_per_primary_branch	5__43464953
SNP	5	43455691 - 43475691	43465691	T	C	0.041	0.0808798	1.16902e-06	Spikelet_number_per_primary_branch	5__43465691
SNP	5	43455804 - 43475804	43465804	G	A	0.038	0.09633	1.04297e-07	Spikelet_number_per_primary_branch	5__43465804
SNP	5	43456772 - 43476772	43466772	A	G	0.041	0.083112	8.94148e-07	Spikelet_number_per_primary_branch	5__43466772
SNP	5	43456842 - 43476842	43466842	T	C	0.042	0.0798932	1.5492e-06	Spikelet_number_per_primary_branch	5__43466842
SNP	5	43459049 - 43479049	43469049	A	G	0.045	0.0809231	1.26319e-06	Spikelet_number_per_primary_branch	5__43469049
SNP	5	43465109 - 43485109	43475109	A	G	0.038	0.10356	4.04751e-08	Spikelet_number_per_primary_branch	5__43475109
SNP	5	43465472 - 43485472	43475472	G	A	0.041	0.0840236	7.74189e-07	Spikelet_number_per_primary_branch	5__43475472
SNP	5	43465892 - 43485892	43475892	G	A	0.034	0.0838632	6.38409e-07	Spikelet_number_per_primary_branch	5__43475892
SNP	5	43470594 - 43490594	43480594	A	G	0.062	0.0775045	1.91728e-06	Spikelet_number_per_primary_branch	5__43480594
SNP	5	43472892 - 43492892	43482892	G	A	0.039	0.0955419	5.36843e-08	Spikelet_number_per_primary_branch	5__43482892
SNP	5	43472904 - 43492904	43482904	G	A	0.04	0.0956868	6.3824e-08	Spikelet_number_per_primary_branch	5__43482904
SNP	5	43472905 - 43492905	43482905	T	C	0.039	0.0959496	5.53406e-08	Spikelet_number_per_primary_branch	5__43482905
SNP	5	43472934 - 43492934	43482934	T	C	0.038	0.0768862	1.47507e-06	Spikelet_number_per_primary_branch	5__43482934
SNP	5	43472940 - 43492940	43482940	G	A	0.036	0.0800782	9.12441e-07	Spikelet_number_per_primary_branch	5__43482940
SNP	5	43472996 - 43492996	43482996	C	T	0.043	0.0777782	1.22451e-06	Spikelet_number_per_primary_branch	5__43482996
SNP	5	43473161 - 43493161	43483161	C	A	0.044	0.0833284	6.9564e-07	Spikelet_number_per_primary_branch	5__43483161
SNP	5	43473973 - 43493973	43483973	G	A	0.043	0.0786019	1.20927e-06	Spikelet_number_per_primary_branch	5__43483973
SNP	5	43474021 - 43494021	43484021	A	T	0.044	0.0773716	1.53747e-06	Spikelet_number_per_primary_branch	5__43484021
SNP	5	43474351 - 43494351	43484351	C	T	0.044	0.0794888	1.09105e-06	Spikelet_number_per_primary_branch	5__43484351
SNP	5	43474388 - 43494388	43484388	A	T	0.043	0.0773953	1.35736e-06	Spikelet_number_per_primary_branch	5__43484388
SNP	5	43474515 - 43494515	43484515	C	T	0.044	0.0816678	7.66171e-07	Spikelet_number_per_primary_branch	5__43484515
SNP	5	43474924 - 43494924	43484924	C	T	0.046	0.0819531	1.38783e-06	Spikelet_number_per_primary_branch	5__43484924
SNP	5	43475304 - 43495304	43485304	T	A	0.044	0.0804822	1.09802e-06	Spikelet_number_per_primary_branch	5__43485304
SNP	5	43475573 - 43495573	43485573	G	A	0.043	0.0784389	1.24171e-06	Spikelet_number_per_primary_branch	5__43485573
SNP	5	43476201 - 43496201	43486201	C	T	0.044	0.0825913	6.88369e-07	Spikelet_number_per_primary_branch	5__43486201
SNP	5	43476327 - 43496327	43486327	G	A	0.044	0.0797491	1.09026e-06	Spikelet_number_per_primary_branch	5__43486327
SNP	5	43476493 - 43496493	43486493	G	A	0.046	0.0821465	1.23614e-06	Spikelet_number_per_primary_branch	5__43486493
SNP	5	43478664 - 43498664	43488664	G	A	0.046	0.0853189	7.53531e-07	Spikelet_number_per_primary_branch	5__43488664
SNP	5	43478772 - 43498772	43488772	C	T	0.046	0.0797421	1.87403e-06	Spikelet_number_per_primary_branch	5__43488772
SNP	5	43479195 - 43499195	43489195	G	A	0.045	0.0836296	9.3905e-07	Spikelet_number_per_primary_branch	5__43489195
SNP	5	43483436 - 43503436	43493436	C	T	0.055	0.0793989	1.89611e-06	Spikelet_number_per_primary_branch	5__43493436
SNP	5	43483535 - 43503535	43493535	T	C	0.044	0.110289	1.46441e-08	Spikelet_number_per_primary_branch	5__43493535
SNP	5	43483546 - 43503546	43493546	G	C	0.044	0.111595	1.33461e-08	Spikelet_number_per_primary_branch	5__43493546
SNP	5	43483929 - 43503929	43493929	C	T	0.043	0.0799521	9.31394e-07	Spikelet_number_per_primary_branch	5__43493929
SNP	5	43485024 - 43505024	43495024	G	A	0.043	0.0800048	7.82104e-07	Spikelet_number_per_primary_branch	5__43495024
SNP	5	43485062 - 43505062	43495062	T	C	0.044	0.0813983	9.08776e-07	Spikelet_number_per_primary_branch	5__43495062
SNP	5	43485350 - 43505350	43495350	T	C	0.043	0.0776205	1.11346e-06	Spikelet_number_per_primary_branch	5__43495350
SNP	5	43485453 - 43505453	43495453	C	T	0.043	0.0761729	1.65731e-06	Spikelet_number_per_primary_branch	5__43495453
SNP	5	43485717 - 43505717	43495717	G	A	0.046	0.0859454	8.55058e-07	Spikelet_number_per_primary_branch	5__43495717
SNP	5	43487400 - 43507400	43497400	C	T	0.043	0.0779675	1.13998e-06	Spikelet_number_per_primary_branch	5__43497400
SNP	5	43487664 - 43507664	43497664	G	A	0.043	0.0808493	7.09381e-07	Spikelet_number_per_primary_branch	5__43497664
SNP	5	43488018 - 43508018	43498018	G	T	0.043	0.078278	1.27463e-06	Spikelet_number_per_primary_branch	5__43498018
SNP	5	43488670 - 43508670	43498670	G	A	0.043	0.0812074	6.97495e-07	Spikelet_number_per_primary_branch	5__43498670
SNP	5	43489032 - 43509032	43499032	C	T	0.043	0.0784648	1.13965e-06	Spikelet_number_per_primary_branch	5__43499032
SNP	5	43489053 - 43509053	43499053	A	G	0.043	0.0779119	1.06106e-06	Spikelet_number_per_primary_branch	5__43499053
SNP	5	43489122 - 43509122	43499122	A	G	0.043	0.0777407	1.09154e-06	Spikelet_number_per_primary_branch	5__43499122
SNP	5	43489190 - 43509190	43499190	G	C	0.043	0.0783031	1.07875e-06	Spikelet_number_per_primary_branch	5__43499190
SNP	5	43489199 - 43509199	43499199	G	A	0.043	0.0778491	1.31239e-06	Spikelet_number_per_primary_branch	5__43499199
SNP	5	43489590 - 43509590	43499590	T	G	0.042	0.0765129	1.23517e-06	Spikelet_number_per_primary_branch	5__43499590
SNP	5	43489627 - 43509627	43499627	A	G	0.043	0.0796724	9.74899e-07	Spikelet_number_per_primary_branch	5__43499627
SNP	5	43490230 - 43510230	43500230	T	C	0.044	0.0755826	2.22193e-06	Spikelet_number_per_primary_branch	5__43500230
SNP	5	43490864 - 43510864	43500864	T	C	0.044	0.0800135	1.13534e-06	Spikelet_number_per_primary_branch	5__43500864
SNP	5	43490871 - 43510871	43500871	C	T	0.045	0.0800726	1.38541e-06	Spikelet_number_per_primary_branch	5__43500871
SNP	5	43490881 - 43510881	43500881	G	A	0.051	0.10044	7.00034e-08	Spikelet_number_per_primary_branch	5__43500881
SNP	5	43490885 - 43510885	43500885	A	G	0.046	0.0887628	5.54195e-07	Spikelet_number_per_primary_branch	5__43500885
SNP	5	43490981 - 43510981	43500981	G	A	0.044	0.0797961	1.27756e-06	Spikelet_number_per_primary_branch	5__43500981
SNP	5	43491156 - 43511156	43501156	G	A	0.043	0.0789748	9.27112e-07	Spikelet_number_per_primary_branch	5__43501156
SNP	5	43491176 - 43511176	43501176	T	C	0.044	0.0810852	8.78402e-07	Spikelet_number_per_primary_branch	5__43501176
SNP	5	43491313 - 43511313	43501313	T	C	0.046	0.0782369	2.36647e-06	Spikelet_number_per_primary_branch	5__43501313
SNP	5	43491458 - 43511458	43501458	T	C	0.044	0.0784107	1.52982e-06	Spikelet_number_per_primary_branch	5__43501458
SNP	5	43491459 - 43511459	43501459	T	C	0.045	0.0787377	1.64207e-06	Spikelet_number_per_primary_branch	5__43501459
SNP	5	43491479 - 43511479	43501479	T	C	0.046	0.081444	1.37914e-06	Spikelet_number_per_primary_branch	5__43501479
SNP	5	43491549 - 43511549	43501549	G	C	0.044	0.0783568	1.31075e-06	Spikelet_number_per_primary_branch	5__43501549
SNP	5	43491607 - 43511607	43501607	T	C	0.045	0.0800188	1.4568e-06	Spikelet_number_per_primary_branch	5__43501607
SNP	5	43491679 - 43511679	43501679	A	G	0.045	0.0803156	1.44968e-06	Spikelet_number_per_primary_branch	5__43501679
SNP	5	43491725 - 43511725	43501725	G	A	0.07	0.0697055	7.10066e-06	Spikelet_number_per_primary_branch	5__43501725
SNP	5	43491908 - 43511908	43501908	G	A	0.044	0.0822048	9.07485e-07	Spikelet_number_per_primary_branch	5__43501908
SNP	5	43491951 - 43511951	43501951	C	T	0.044	0.0800318	1.23038e-06	Spikelet_number_per_primary_branch	5__43501951
SNP	5	43491991 - 43511991	43501991	A	G	0.045	0.0812196	1.20547e-06	Spikelet_number_per_primary_branch	5__43501991
SNP	5	43492008 - 43512008	43502008	A	G	0.04	0.0794416	1.24458e-06	Spikelet_number_per_primary_branch	5__43502008
SNP	5	43492034 - 43512034	43502034	C	T	0.044	0.080482	9.28744e-07	Spikelet_number_per_primary_branch	5__43502034
SNP	5	43492040 - 43512040	43502040	G	A	0.045	0.0815354	1.05344e-06	Spikelet_number_per_primary_branch	5__43502040
SNP	5	43492055 - 43512055	43502055	G	C	0.043	0.0798208	8.40327e-07	Spikelet_number_per_primary_branch	5__43502055
SNP	5	43492086 - 43512086	43502086	A	G	0.045	0.0840577	7.7003e-07	Spikelet_number_per_primary_branch	5__43502086
SNP	5	43492191 - 43512191	43502191	T	C	0.044	0.0790184	1.38805e-06	Spikelet_number_per_primary_branch	5__43502191
SNP	5	43492198 - 43512198	43502198	A	G	0.044	0.0767298	1.7058e-06	Spikelet_number_per_primary_branch	5__43502198
SNP	5	43492252 - 43512252	43502252	A	G	0.044	0.0793087	1.22001e-06	Spikelet_number_per_primary_branch	5__43502252
SNP	5	43492310 - 43512310	43502310	T	C	0.044	0.0792209	1.13949e-06	Spikelet_number_per_primary_branch	5__43502310
SNP	5	43492323 - 43512323	43502323	T	C	0.044	0.0791073	1.16065e-06	Spikelet_number_per_primary_branch	5__43502323
SNP	5	43492477 - 43512477	43502477	T	C	0.043	0.0811069	8.04582e-07	Spikelet_number_per_primary_branch	5__43502477
SNP	5	43492582 - 43512582	43502582	A	G	0.043	0.0795029	1.00223e-06	Spikelet_number_per_primary_branch	5__43502582
SNP	5	43492587 - 43512587	43502587	A	G	0.043	0.079661	8.27794e-07	Spikelet_number_per_primary_branch	5__43502587
SNP	5	43492685 - 43512685	43502685	C	T	0.043	0.0767679	1.28207e-06	Spikelet_number_per_primary_branch	5__43502685
SNP	5	43492708 - 43512708	43502708	A	G	0.044	0.0789967	1.28288e-06	Spikelet_number_per_primary_branch	5__43502708
SNP	5	43493443 - 43513443	43503443	T	C	0.044	0.0775879	1.60947e-06	Spikelet_number_per_primary_branch	5__43503443
SNP	5	43493491 - 43513491	43503491	A	G	0.043	0.0783104	1.16879e-06	Spikelet_number_per_primary_branch	5__43503491
SNP	5	43493507 - 43513507	43503507	G	A	0.043	0.0764674	1.51795e-06	Spikelet_number_per_primary_branch	5__43503507
SNP	5	43493513 - 43513513	43503513	G	A	0.046	0.0770572	1.89951e-06	Spikelet_number_per_primary_branch	5__43503513
SNP	5	43493727 - 43513727	43503727	A	G	0.043	0.076314	1.49602e-06	Spikelet_number_per_primary_branch	5__43503727
SNP	5	43493742 - 43513742	43503742	A	G	0.043	0.0778055	1.17076e-06	Spikelet_number_per_primary_branch	5__43503742
SNP	5	43493761 - 43513761	43503761	T	C	0.043	0.0795321	8.81248e-07	Spikelet_number_per_primary_branch	5__43503761
SNP	5	43493809 - 43513809	43503809	C	T	0.04	0.0949166	8.40216e-08	Spikelet_number_per_primary_branch	5__43503809
SNP	5	43493832 - 43513832	43503832	C	T	0.04	0.0962755	6.08269e-08	Spikelet_number_per_primary_branch	5__43503832
SNP	5	43493847 - 43513847	43503847	A	G	0.04	0.0958318	6.54642e-08	Spikelet_number_per_primary_branch	5__43503847
SNP	5	43493857 - 43513857	43503857	A	G	0.04	0.0974224	4.78323e-08	Spikelet_number_per_primary_branch	5__43503857
SNP	5	43494001 - 43514001	43504001	A	G	0.046	0.0869462	6.69431e-07	Spikelet_number_per_primary_branch	5__43504001
SNP	5	43494088 - 43514088	43504088	T	C	0.043	0.0767061	1.51913e-06	Spikelet_number_per_primary_branch	5__43504088
SNP	5	43494126 - 43514126	43504126	A	G	0.044	0.0772203	1.57559e-06	Spikelet_number_per_primary_branch	5__43504126
SNP	5	43494197 - 43514197	43504197	T	C	0.043	0.0793646	1.02509e-06	Spikelet_number_per_primary_branch	5__43504197
SNP	5	43494239 - 43514239	43504239	G	C	0.044	0.079716	1.29399e-06	Spikelet_number_per_primary_branch	5__43504239
SNP	5	43494274 - 43514274	43504274	A	C	0.043	0.0768308	1.2688e-06	Spikelet_number_per_primary_branch	5__43504274
SNP	5	43494310 - 43514310	43504310	C	A	0.043	0.0995225	9.95282e-08	Spikelet_number_per_primary_branch	5__43504310
SNP	5	43494575 - 43514575	43504575	C	T	0.037	0.120436	1.36579e-09	Spikelet_number_per_primary_branch	5__43504575
SNP	5	43496856 - 43516856	43506856	C	T	0.044	0.0791581	1.30255e-06	Spikelet_number_per_primary_branch	5__43506856
SNP	5	43497243 - 43517243	43507243	A	G	0.043	0.0800301	8.11863e-07	Spikelet_number_per_primary_branch	5__43507243
SNP	5	43512163 - 43532163	43522163	T	C	0.045	0.104962	3.23807e-08	Spikelet_number_per_primary_branch	5__43522163
SNP	5	43512534 - 43532534	43522534	C	A	0.026	0.102724	5.14343e-08	Spikelet_number_per_primary_branch	5__43522534
SNP	5	43517779 - 43537779	43527779	C	G	0.021	0.140223	3.89803e-11	Spikelet_number_per_primary_branch	5__43527779
SNP	5	43517780 - 43537780	43527780	T	A	0.021	0.13836	4.34262e-11	Spikelet_number_per_primary_branch	5__43527780
SNP	5	43517877 - 43537877	43527877	C	T	0.019	0.114242	3.03192e-09	Spikelet_number_per_primary_branch	5__43527877
SNP	5	43518375 - 43538375	43528375	G	A	0.02	0.136754	4.04411e-11	Spikelet_number_per_primary_branch	5__43528375
SNP	5	43518458 - 43538458	43528458	T	C	0.021	0.139437	3.60282e-11	Spikelet_number_per_primary_branch	5__43528458
SNP	5	43518911 - 43538911	43528911	G	A	0.021	0.137544	5.00158e-11	Spikelet_number_per_primary_branch	5__43528911
SNP	5	43519156 - 43539156	43529156	G	A	0.022	0.146815	4.50423e-11	Spikelet_number_per_primary_branch	5__43529156
SNP	5	43519270 - 43539270	43529270	G	A	0.021	0.140287	4.78308e-11	Spikelet_number_per_primary_branch	5__43529270
SNP	5	43522851 - 43542851	43532851	C	A	0.024	0.0971723	4.74266e-08	Spikelet_number_per_primary_branch	5__43532851
SNP	5	43637251 - 43657251	43647251	A	G	0.021	0.0777918	1.43636e-06	Spikelet_number_per_primary_branch	5__43647251
SNP	5	43639636 - 43659636	43649636	C	T	0.018	0.103311	3.22248e-08	Spikelet_number_per_primary_branch	5__43649636
SNP	5	43639799 - 43659799	43649799	C	T	0.021	0.0786222	1.41957e-06	Spikelet_number_per_primary_branch	5__43649799
SNP	5	43645192 - 43665192	43655192	T	G	0.018	0.117496	3.01986e-09	Spikelet_number_per_primary_branch	5__43655192
SNP	5	43645781 - 43665781	43655781	G	C	0.021	0.0788016	1.21961e-06	Spikelet_number_per_primary_branch	5__43655781
SNP	5	43869523 - 43889523	43879523	T	A	0.024	0.0855461	3.57055e-07	Spikelet_number_per_primary_branch	5__43879523
SNP	5	43870057 - 43890057	43880057	A	G	0.021	0.107023	1.41659e-08	Spikelet_number_per_primary_branch	5__43880057
SNP	5	43870892 - 43890892	43880892	C	T	0.024	0.083607	4.3108e-07	Spikelet_number_per_primary_branch	5__43880892
SNP	5	43871518 - 43891518	43881518	T	A	0.025	0.0899905	3.15212e-07	Spikelet_number_per_primary_branch	5__43881518
SNP	5	43871584 - 43891584	43881584	G	C	0.026	0.0897444	3.77017e-07	Spikelet_number_per_primary_branch	5__43881584
SNP	5	43880906 - 43900906	43890906	G	A	0.024	0.0862476	3.63833e-07	Spikelet_number_per_primary_branch	5__43890906
SNP	5	43881377 - 43901377	43891377	C	T	0.021	0.106253	1.36362e-08	Spikelet_number_per_primary_branch	5__43891377
SNP	5	43881844 - 43901844	43891844	A	G	0.021	0.105886	1.23012e-08	Spikelet_number_per_primary_branch	5__43891844
SNP	5	43883592 - 43903592	43893592	C	T	0.024	0.084715	3.58799e-07	Spikelet_number_per_primary_branch	5__43893592
SNP	5	43893756 - 43913756	43903756	C	G	0.021	0.105423	1.40321e-08	Spikelet_number_per_primary_branch	5__43903756
SNP	5	43894102 - 43914102	43904102	T	C	0.019	0.0790172	9.59173e-07	Spikelet_number_per_primary_branch	5__43904102
SNP	5	43894557 - 43914557	43904557	T	C	0.02	0.104103	1.26734e-08	Spikelet_number_per_primary_branch	5__43904557
SNP	5	43894657 - 43914657	43904657	A	G	0.02	0.105673	1.08297e-08	Spikelet_number_per_primary_branch	5__43904657
SNP	5	43894883 - 43914883	43904883	G	C	0.021	0.104447	1.56413e-08	Spikelet_number_per_primary_branch	5__43904883
SNP	5	43894884 - 43914884	43904884	T	C	0.021	0.104806	1.55497e-08	Spikelet_number_per_primary_branch	5__43904884
SNP	5	43895514 - 43915514	43905514	C	G	0.021	0.106854	1.23431e-08	Spikelet_number_per_primary_branch	5__43905514
SNP	5	43897827 - 43917827	43907827	G	A	0.025	0.0863647	3.90426e-07	Spikelet_number_per_primary_branch	5__43907827
SNP	5	43897875 - 43917875	43907875	A	G	0.024	0.0856557	4.00652e-07	Spikelet_number_per_primary_branch	5__43907875
SNP	5	43897919 - 43917919	43907919	C	T	0.025	0.0874432	3.7568e-07	Spikelet_number_per_primary_branch	5__43907919
SNP	5	43898196 - 43918196	43908196	T	C	0.021	0.0678836	8.49607e-06	Spikelet_number_per_primary_branch	5__43908196
SNP	5	43898870 - 43918870	43908870	T	C	0.025	0.0841742	5.56438e-07	Spikelet_number_per_primary_branch	5__43908870
SNP	5	43899619 - 43919619	43909619	A	G	0.026	0.0812763	8.16446e-07	Spikelet_number_per_primary_branch	5__43909619
SNP	5	43899880 - 43919880	43909880	A	G	0.025	0.0870046	3.85267e-07	Spikelet_number_per_primary_branch	5__43909880
SNP	5	43900612 - 43920612	43910612	T	C	0.024	0.084169	4.47655e-07	Spikelet_number_per_primary_branch	5__43910612
SNP	5	43900758 - 43920758	43910758	G	A	0.025	0.0878535	3.51736e-07	Spikelet_number_per_primary_branch	5__43910758
SNP	5	43903409 - 43923409	43913409	C	T	0.024	0.0845916	3.35515e-07	Spikelet_number_per_primary_branch	5__43913409
SNP	5	43903557 - 43923557	43913557	T	C	0.024	0.0836228	3.94299e-07	Spikelet_number_per_primary_branch	5__43913557
SNP	5	43903800 - 43923800	43913800	C	T	0.024	0.0862748	3.31235e-07	Spikelet_number_per_primary_branch	5__43913800
SNP	5	43904028 - 43924028	43914028	T	C	0.024	0.0863682	2.72782e-07	Spikelet_number_per_primary_branch	5__43914028
SNP	5	43904117 - 43924117	43914117	A	G	0.024	0.0859736	2.91231e-07	Spikelet_number_per_primary_branch	5__43914117
SNP	5	43904133 - 43924133	43914133	C	G	0.024	0.0852072	3.1643e-07	Spikelet_number_per_primary_branch	5__43914133
SNP	5	43907461 - 43927461	43917461	C	A	0.025	0.0889047	3.11129e-07	Spikelet_number_per_primary_branch	5__43917461
SNP	5	43907484 - 43927484	43917484	A	G	0.024	0.0873362	3.04699e-07	Spikelet_number_per_primary_branch	5__43917484
SNP	5	43908900 - 43928900	43918900	A	T	0.017	0.11795	1.43818e-09	Spikelet_number_per_primary_branch	5__43918900
SNP	5	43909113 - 43929113	43919113	C	T	0.018	0.120991	1.40965e-09	Spikelet_number_per_primary_branch	5__43919113
SNP	5	43909171 - 43929171	43919171	A	G	0.015	0.162246	3.19558e-12	Spikelet_number_per_primary_branch	5__43919171
SNP	5	43909223 - 43929223	43919223	G	A	0.01	0.147698	1.34478e-11	Spikelet_number_per_primary_branch	5__43919223
SNP	5	43909273 - 43929273	43919273	A	T	0.011	0.0937206	1.6621e-07	Spikelet_number_per_primary_branch	5__43919273
SNP	5	43909899 - 43929899	43919899	A	G	0.019	0.129327	9.53607e-10	Spikelet_number_per_primary_branch	5__43919899
SNP	5	43909920 - 43929920	43919920	A	G	0.018	0.122061	1.42462e-09	Spikelet_number_per_primary_branch	5__43919920
SNP	5	43909960 - 43929960	43919960	A	T	0.014	0.160333	2.09778e-12	Spikelet_number_per_primary_branch	5__43919960
SNP	5	43909970 - 43929970	43919970	G	A	0.014	0.161391	2.06308e-12	Spikelet_number_per_primary_branch	5__43919970
SNP	5	43910005 - 43930005	43920005	C	T	0.017	0.11783	1.55912e-09	Spikelet_number_per_primary_branch	5__43920005
SNP	5	43910046 - 43930046	43920046	A	C	0.017	0.120124	1.43898e-09	Spikelet_number_per_primary_branch	5__43920046
SNP	5	43910047 - 43930047	43920047	T	C	0.024	0.126229	4.84592e-10	Spikelet_number_per_primary_branch	5__43920047
SNP	5	43910072 - 43930072	43920072	A	G	0.025	0.0808645	1.27494e-06	Spikelet_number_per_primary_branch	5__43920072
SNP	5	43910691 - 43930691	43920691	C	G	0.017	0.117321	1.25808e-09	Spikelet_number_per_primary_branch	5__43920691
SNP	5	43910829 - 43930829	43920829	T	G	0.018	0.121706	1.25162e-09	Spikelet_number_per_primary_branch	5__43920829
SNP	5	43910929 - 43930929	43920929	A	G	0.017	0.121644	1.11581e-09	Spikelet_number_per_primary_branch	5__43920929
SNP	5	43911545 - 43931545	43921545	C	T	0.017	0.119355	1.63615e-09	Spikelet_number_per_primary_branch	5__43921545
SNP	5	43911609 - 43931609	43921609	T	G	0.018	0.125189	1.03125e-09	Spikelet_number_per_primary_branch	5__43921609
SNP	5	43911653 - 43931653	43921653	G	C	0.018	0.123104	1.12573e-09	Spikelet_number_per_primary_branch	5__43921653
SNP	5	43911699 - 43931699	43921699	C	G	0.018	0.12168	1.18068e-09	Spikelet_number_per_primary_branch	5__43921699
SNP	5	43911731 - 43931731	43921731	C	T	0.017	0.120265	1.1675e-09	Spikelet_number_per_primary_branch	5__43921731
SNP	5	43911753 - 43931753	43921753	T	C	0.018	0.124034	1.41635e-09	Spikelet_number_per_primary_branch	5__43921753
SNP	5	43911771 - 43931771	43921771	G	A	0.018	0.121314	1.7153e-09	Spikelet_number_per_primary_branch	5__43921771
SNP	5	43911779 - 43931779	43921779	T	C	0.018	0.124813	1.61494e-09	Spikelet_number_per_primary_branch	5__43921779
SNP	5	43911979 - 43931979	43921979	A	G	0.014	0.163583	1.67528e-12	Spikelet_number_per_primary_branch	5__43921979
SNP	5	43912011 - 43932011	43922011	A	G	0.015	0.164384	2.23045e-12	Spikelet_number_per_primary_branch	5__43922011
SNP	5	43912032 - 43932032	43922032	A	G	0.018	0.123368	2.03725e-09	Spikelet_number_per_primary_branch	5__43922032
SNP	5	43912064 - 43932064	43922064	G	A	0.018	0.124719	1.35123e-09	Spikelet_number_per_primary_branch	5__43922064
SNP	5	43912075 - 43932075	43922075	G	C	0.018	0.122805	2.0925e-09	Spikelet_number_per_primary_branch	5__43922075
SNP	5	43912084 - 43932084	43922084	G	A	0.018	0.123388	1.78715e-09	Spikelet_number_per_primary_branch	5__43922084
SNP	5	43912103 - 43932103	43922103	T	C	0.015	0.102093	5.11048e-08	Spikelet_number_per_primary_branch	5__43922103
SNP	5	43912106 - 43932106	43922106	G	A	0.015	0.103356	4.6542e-08	Spikelet_number_per_primary_branch	5__43922106
SNP	5	43912116 - 43932116	43922116	C	A	0.014	0.101383	3.75821e-08	Spikelet_number_per_primary_branch	5__43922116
SNP	5	43912121 - 43932121	43922121	G	A	0.014	0.10089	3.30612e-08	Spikelet_number_per_primary_branch	5__43922121
SNP	5	43912133 - 43932133	43922133	C	T	0.018	0.121003	1.59358e-09	Spikelet_number_per_primary_branch	5__43922133
SNP	5	43912140 - 43932140	43922140	T	C	0.017	0.118834	1.67905e-09	Spikelet_number_per_primary_branch	5__43922140
SNP	5	43912189 - 43932189	43922189	C	T	0.016	0.0703264	5.76686e-06	Spikelet_number_per_primary_branch	5__43922189
SNP	5	43912300 - 43932300	43922300	C	T	0.015	0.0695291	4.71915e-06	Spikelet_number_per_primary_branch	5__43922300
SNP	5	43912344 - 43932344	43922344	A	G	0.016	0.0705569	5.16411e-06	Spikelet_number_per_primary_branch	5__43922344
SNP	5	43912369 - 43932369	43922369	A	G	0.016	0.0703477	4.78207e-06	Spikelet_number_per_primary_branch	5__43922369
SNP	5	43912372 - 43932372	43922372	T	C	0.016	0.0703763	4.76012e-06	Spikelet_number_per_primary_branch	5__43922372
SNP	5	43912374 - 43932374	43922374	T	C	0.016	0.0698265	5.01495e-06	Spikelet_number_per_primary_branch	5__43922374
SNP	5	43912387 - 43932387	43922387	T	C	0.016	0.0732678	4.05444e-06	Spikelet_number_per_primary_branch	5__43922387
SNP	5	43912470 - 43932470	43922470	C	T	0.013	0.0902073	3.04577e-07	Spikelet_number_per_primary_branch	5__43922470
SNP	5	43912476 - 43932476	43922476	C	T	0.014	0.109379	1.2756e-08	Spikelet_number_per_primary_branch	5__43922476
SNP	5	43912560 - 43932560	43922560	C	G	0.013	0.0907648	2.78842e-07	Spikelet_number_per_primary_branch	5__43922560
SNP	5	43912574 - 43932574	43922574	A	G	0.013	0.09237	2.26839e-07	Spikelet_number_per_primary_branch	5__43922574
SNP	5	43912585 - 43932585	43922585	C	A	0.018	0.0940179	1.74785e-07	Spikelet_number_per_primary_branch	5__43922585
SNP	5	43912590 - 43932590	43922590	C	T	0.018	0.0925214	1.91734e-07	Spikelet_number_per_primary_branch	5__43922590
SNP	5	43912644 - 43932644	43922644	G	A	0.017	0.10078	8.61981e-08	Spikelet_number_per_primary_branch	5__43922644
SNP	5	43912657 - 43932657	43922657	C	T	0.016	0.100034	7.4638e-08	Spikelet_number_per_primary_branch	5__43922657
SNP	5	43912677 - 43932677	43922677	G	A	0.018	0.125	1.46897e-09	Spikelet_number_per_primary_branch	5__43922677
SNP	5	43912708 - 43932708	43922708	C	T	0.014	0.102374	3.95304e-08	Spikelet_number_per_primary_branch	5__43922708
SNP	5	43912728 - 43932728	43922728	T	C	0.018	0.119105	1.92833e-09	Spikelet_number_per_primary_branch	5__43922728
SNP	5	43912741 - 43932741	43922741	T	G	0.014	0.162222	2.49702e-12	Spikelet_number_per_primary_branch	5__43922741
SNP	5	43912748 - 43932748	43922748	C	T	0.014	0.158679	2.57055e-12	Spikelet_number_per_primary_branch	5__43922748
SNP	5	43912749 - 43932749	43922749	G	A	0.014	0.157729	3.02753e-12	Spikelet_number_per_primary_branch	5__43922749
SNP	5	43912782 - 43932782	43922782	G	A	0.018	0.124409	8.50557e-10	Spikelet_number_per_primary_branch	5__43922782
SNP	5	43912783 - 43932783	43922783	A	G	0.018	0.124522	9.48905e-10	Spikelet_number_per_primary_branch	5__43922783
SNP	5	43912785 - 43932785	43922785	A	C	0.018	0.123021	1.21595e-09	Spikelet_number_per_primary_branch	5__43922785
SNP	5	43912794 - 43932794	43922794	G	A	0.018	0.125973	7.96366e-10	Spikelet_number_per_primary_branch	5__43922794
SNP	5	43912822 - 43932822	43922822	T	C	0.018	0.125166	1.10422e-09	Spikelet_number_per_primary_branch	5__43922822
SNP	5	43912824 - 43932824	43922824	G	A	0.018	0.125582	1.17456e-09	Spikelet_number_per_primary_branch	5__43922824
SNP	5	43912871 - 43932871	43922871	T	C	0.018	0.125947	8.53435e-10	Spikelet_number_per_primary_branch	5__43922871
SNP	5	43912878 - 43932878	43922878	A	G	0.018	0.123017	1.14207e-09	Spikelet_number_per_primary_branch	5__43922878
SNP	5	43912906 - 43932906	43922906	T	C	0.018	0.121798	1.15772e-09	Spikelet_number_per_primary_branch	5__43922906
SNP	5	43912919 - 43932919	43922919	A	G	0.018	0.124702	8.6369e-10	Spikelet_number_per_primary_branch	5__43922919
SNP	5	43912924 - 43932924	43922924	A	G	0.018	0.12111	1.47093e-09	Spikelet_number_per_primary_branch	5__43922924
SNP	5	43912930 - 43932930	43922930	A	G	0.014	0.160485	1.59676e-12	Spikelet_number_per_primary_branch	5__43922930
SNP	5	43912956 - 43932956	43922956	G	A	0.011	0.14851	1.36189e-11	Spikelet_number_per_primary_branch	5__43922956
SNP	5	43912983 - 43932983	43922983	T	C	0.011	0.149797	1.60507e-11	Spikelet_number_per_primary_branch	5__43922983
SNP	5	43913569 - 43933569	43923569	G	T	0.018	0.120044	1.64993e-09	Spikelet_number_per_primary_branch	5__43923569
SNP	5	43913575 - 43933575	43923575	A	C	0.018	0.120876	1.62747e-09	Spikelet_number_per_primary_branch	5__43923575
SNP	5	43913598 - 43933598	43923598	G	T	0.018	0.123478	1.65242e-09	Spikelet_number_per_primary_branch	5__43923598
SNP	5	43913609 - 43933609	43923609	C	T	0.018	0.124147	1.79744e-09	Spikelet_number_per_primary_branch	5__43923609
SNP	5	43913637 - 43933637	43923637	G	C	0.018	0.126713	1.11403e-09	Spikelet_number_per_primary_branch	5__43923637
SNP	5	43913653 - 43933653	43923653	G	A	0.018	0.124379	1.17756e-09	Spikelet_number_per_primary_branch	5__43923653
SNP	5	43913689 - 43933689	43923689	A	G	0.018	0.12387	1.55079e-09	Spikelet_number_per_primary_branch	5__43923689
SNP	5	43913701 - 43933701	43923701	A	G	0.018	0.123551	1.53213e-09	Spikelet_number_per_primary_branch	5__43923701
SNP	5	43913702 - 43933702	43923702	A	G	0.018	0.123924	1.26865e-09	Spikelet_number_per_primary_branch	5__43923702
SNP	5	43913738 - 43933738	43923738	G	A	0.018	0.123202	1.03943e-09	Spikelet_number_per_primary_branch	5__43923738
SNP	5	43913740 - 43933740	43923740	T	C	0.018	0.122018	1.43471e-09	Spikelet_number_per_primary_branch	5__43923740
SNP	5	43913777 - 43933777	43923777	C	T	0.018	0.121973	1.63929e-09	Spikelet_number_per_primary_branch	5__43923777
SNP	5	43913779 - 43933779	43923779	G	C	0.018	0.121383	1.49653e-09	Spikelet_number_per_primary_branch	5__43923779
SNP	5	43913789 - 43933789	43923789	C	T	0.018	0.121911	1.28801e-09	Spikelet_number_per_primary_branch	5__43923789
SNP	5	43913825 - 43933825	43923825	C	G	0.018	0.121404	1.40098e-09	Spikelet_number_per_primary_branch	5__43923825
SNP	5	43913846 - 43933846	43923846	T	C	0.014	0.10997	9.2369e-09	Spikelet_number_per_primary_branch	5__43923846
SNP	5	43913860 - 43933860	43923860	G	A	0.018	0.120179	1.51667e-09	Spikelet_number_per_primary_branch	5__43923860
SNP	5	43913869 - 43933869	43923869	A	G	0.018	0.121709	1.60759e-09	Spikelet_number_per_primary_branch	5__43923869
SNP	5	43913871 - 43933871	43923871	G	A	0.018	0.12144	1.39263e-09	Spikelet_number_per_primary_branch	5__43923871
SNP	5	43913901 - 43933901	43923901	T	C	0.018	0.120593	1.60256e-09	Spikelet_number_per_primary_branch	5__43923901
SNP	5	43913904 - 43933904	43923904	G	C	0.018	0.122199	1.30757e-09	Spikelet_number_per_primary_branch	5__43923904
SNP	5	43913970 - 43933970	43923970	A	G	0.018	0.122995	1.78697e-09	Spikelet_number_per_primary_branch	5__43923970
SNP	5	43913990 - 43933990	43923990	G	A	0.018	0.12313	1.27242e-09	Spikelet_number_per_primary_branch	5__43923990
SNP	5	43914010 - 43934010	43924010	T	G	0.018	0.124565	1.21812e-09	Spikelet_number_per_primary_branch	5__43924010
SNP	5	43914391 - 43934391	43924391	G	A	0.014	0.151497	6.99081e-12	Spikelet_number_per_primary_branch	5__43924391
SNP	5	43914433 - 43934433	43924433	A	G	0.013	0.177138	1.6241e-13	Spikelet_number_per_primary_branch	5__43924433
SNP	5	43914467 - 43934467	43924467	C	T	0.016	0.119123	1.59971e-09	Spikelet_number_per_primary_branch	5__43924467
SNP	5	43914487 - 43934487	43924487	A	G	0.017	0.120159	1.43056e-09	Spikelet_number_per_primary_branch	5__43924487
SNP	5	43914520 - 43934520	43924520	T	G	0.018	0.122757	1.35308e-09	Spikelet_number_per_primary_branch	5__43924520
SNP	5	43914584 - 43934584	43924584	T	C	0.017	0.120664	1.23559e-09	Spikelet_number_per_primary_branch	5__43924584
SNP	5	43914615 - 43934615	43924615	C	T	0.017	0.11945	1.61033e-09	Spikelet_number_per_primary_branch	5__43924615
SNP	5	43914634 - 43934634	43924634	G	A	0.017	0.119991	1.22281e-09	Spikelet_number_per_primary_branch	5__43924634
SNP	5	43914687 - 43934687	43924687	G	A	0.017	0.11933	1.45328e-09	Spikelet_number_per_primary_branch	5__43924687
SNP	5	43914701 - 43934701	43924701	C	G	0.017	0.118597	1.21231e-09	Spikelet_number_per_primary_branch	5__43924701
SNP	5	43914733 - 43934733	43924733	T	C	0.017	0.116916	1.34866e-09	Spikelet_number_per_primary_branch	5__43924733
SNP	5	43914762 - 43934762	43924762	G	A	0.018	0.123549	1.04559e-09	Spikelet_number_per_primary_branch	5__43924762
SNP	5	43914832 - 43934832	43924832	C	T	0.017	0.119319	1.21156e-09	Spikelet_number_per_primary_branch	5__43924832
SNP	5	43914924 - 43934924	43924924	C	T	0.018	0.122779	1.26554e-09	Spikelet_number_per_primary_branch	5__43924924
SNP	5	43914933 - 43934933	43924933	T	C	0.018	0.122144	1.40534e-09	Spikelet_number_per_primary_branch	5__43924933
SNP	5	43914945 - 43934945	43924945	A	G	0.018	0.126183	1.29552e-09	Spikelet_number_per_primary_branch	5__43924945
SNP	5	43915484 - 43935484	43925484	A	G	0.018	0.125453	1.19938e-09	Spikelet_number_per_primary_branch	5__43925484
SNP	5	43915485 - 43935485	43925485	T	A	0.018	0.123557	1.26402e-09	Spikelet_number_per_primary_branch	5__43925485
SNP	5	43915526 - 43935526	43925526	A	G	0.018	0.120972	1.41416e-09	Spikelet_number_per_primary_branch	5__43925526
SNP	5	43915532 - 43935532	43925532	A	G	0.017	0.122237	1.01043e-09	Spikelet_number_per_primary_branch	5__43925532
SNP	5	43915533 - 43935533	43925533	T	C	0.017	0.121726	1.1007e-09	Spikelet_number_per_primary_branch	5__43925533
SNP	5	43915534 - 43935534	43925534	T	C	0.018	0.122635	1.29591e-09	Spikelet_number_per_primary_branch	5__43925534
SNP	5	43915538 - 43935538	43925538	G	A	0.018	0.121751	1.1669e-09	Spikelet_number_per_primary_branch	5__43925538
SNP	5	43915577 - 43935577	43925577	C	G	0.018	0.123587	9.74985e-10	Spikelet_number_per_primary_branch	5__43925577
SNP	5	43915582 - 43935582	43925582	T	C	0.014	0.109431	1.06766e-08	Spikelet_number_per_primary_branch	5__43925582
SNP	5	43915595 - 43935595	43925595	T	C	0.014	0.109247	1.16407e-08	Spikelet_number_per_primary_branch	5__43925595
SNP	5	43915597 - 43935597	43925597	G	A	0.014	0.109631	1.15728e-08	Spikelet_number_per_primary_branch	5__43925597
SNP	5	43915964 - 43935964	43925964	A	G	0.014	0.107651	1.35079e-08	Spikelet_number_per_primary_branch	5__43925964
SNP	5	43916042 - 43936042	43926042	G	T	0.018	0.122972	1.39156e-09	Spikelet_number_per_primary_branch	5__43926042
SNP	5	43916121 - 43936121	43926121	A	C	0.018	0.125072	1.19605e-09	Spikelet_number_per_primary_branch	5__43926121
SNP	5	43916501 - 43936501	43926501	C	T	0.011	0.152928	1.77604e-11	Spikelet_number_per_primary_branch	5__43926501
SNP	5	43949473 - 43969473	43959473	A	C	0.011	0.148465	1.59837e-11	Spikelet_number_per_primary_branch	5__43959473
SNP	5	43949475 - 43969475	43959475	C	A	0.01	0.14408	1.86241e-11	Spikelet_number_per_primary_branch	5__43959475
SNP	5	43949477 - 43969477	43959477	G	T	0.01	0.145735	1.74845e-11	Spikelet_number_per_primary_branch	5__43959477
SNP	5	43949494 - 43969494	43959494	T	A	0.01	0.144259	1.67726e-11	Spikelet_number_per_primary_branch	5__43959494
SNP	5	43949551 - 43969551	43959551	T	A	0.011	0.148708	1.4209e-11	Spikelet_number_per_primary_branch	5__43959551
SNP	5	43986330 - 44006330	43996330	G	A	0.01	0.0862808	3.02621e-07	Spikelet_number_per_primary_branch	5__43996330
SNP	5	43987895 - 44007895	43997895	C	G	0.011	0.102206	2.95765e-08	Spikelet_number_per_primary_branch	5__43997895
SNP	5	43988004 - 44008004	43998004	C	T	0.01	0.0976892	3.93414e-08	Spikelet_number_per_primary_branch	5__43998004
SNP	5	43988020 - 44008020	43998020	C	T	0.017	0.117619	1.34838e-09	Spikelet_number_per_primary_branch	5__43998020
SNP	5	43988031 - 44008031	43998031	T	C	0.01	0.0982562	3.23279e-08	Spikelet_number_per_primary_branch	5__43998031
SNP	5	43988172 - 44008172	43998172	C	A	0.01	0.0971608	3.8895e-08	Spikelet_number_per_primary_branch	5__43998172
SNP	5	43988317 - 44008317	43998317	C	G	0.012	0.119581	9.64187e-10	Spikelet_number_per_primary_branch	5__43998317
SNP	5	43989883 - 44009883	43999883	T	C	0.01	0.0976999	3.73437e-08	Spikelet_number_per_primary_branch	5__43999883
SNP	5	43989987 - 44009987	43999987	A	G	0.01	0.0986696	3.33707e-08	Spikelet_number_per_primary_branch	5__43999987
SNP	5	43990021 - 44010021	44000021	A	G	0.017	0.117332	1.41611e-09	Spikelet_number_per_primary_branch	5__44000021
SNP	5	43990045 - 44010045	44000045	C	T	0.01	0.0978752	3.62579e-08	Spikelet_number_per_primary_branch	5__44000045
SNP	5	43990060 - 44010060	44000060	G	A	0.01	0.0971047	3.7351e-08	Spikelet_number_per_primary_branch	5__44000060
SNP	5	43990128 - 44010128	44000128	C	T	0.01	0.0968721	3.69616e-08	Spikelet_number_per_primary_branch	5__44000128
SNP	5	43990133 - 44010133	44000133	T	A	0.01	0.0968721	3.69616e-08	Spikelet_number_per_primary_branch	5__44000133
SNP	5	43990200 - 44010200	44000200	C	T	0.01	0.0968721	3.69616e-08	Spikelet_number_per_primary_branch	5__44000200
SNP	5	43990216 - 44010216	44000216	C	T	0.01	0.0977398	3.52737e-08	Spikelet_number_per_primary_branch	5__44000216
SNP	5	43990232 - 44010232	44000232	G	C	0.01	0.0974108	3.72884e-08	Spikelet_number_per_primary_branch	5__44000232
SNP	5	43990235 - 44010235	44000235	A	G	0.017	0.117609	1.27176e-09	Spikelet_number_per_primary_branch	5__44000235
SNP	5	43991392 - 44011392	44001392	C	G	0.018	0.121186	1.54596e-09	Spikelet_number_per_primary_branch	5__44001392
SNP	5	43991407 - 44011407	44001407	G	A	0.018	0.123892	1.05292e-09	Spikelet_number_per_primary_branch	5__44001407
SNP	5	43991422 - 44011422	44001422	A	G	0.018	0.126418	8.42975e-10	Spikelet_number_per_primary_branch	5__44001422
SNP	5	43991518 - 44011518	44001518	C	T	0.018	0.122707	1.64958e-09	Spikelet_number_per_primary_branch	5__44001518
SNP	5	43991601 - 44011601	44001601	A	G	0.018	0.118651	2.21034e-09	Spikelet_number_per_primary_branch	5__44001601
SNP	5	43991723 - 44011723	44001723	T	C	0.018	0.121023	1.69046e-09	Spikelet_number_per_primary_branch	5__44001723
SNP	5	43991742 - 44011742	44001742	A	G	0.018	0.124414	1.24848e-09	Spikelet_number_per_primary_branch	5__44001742
SNP	5	43991782 - 44011782	44001782	G	A	0.018	0.12104	1.68576e-09	Spikelet_number_per_primary_branch	5__44001782
SNP	5	43991852 - 44011852	44001852	T	C	0.017	0.119113	1.25458e-09	Spikelet_number_per_primary_branch	5__44001852
SNP	5	43992043 - 44012043	44002043	T	G	0.018	0.122563	1.23125e-09	Spikelet_number_per_primary_branch	5__44002043
SNP	5	43992077 - 44012077	44002077	A	G	0.017	0.118484	1.16316e-09	Spikelet_number_per_primary_branch	5__44002077
SNP	5	43992212 - 44012212	44002212	C	T	0.017	0.12043	1.20798e-09	Spikelet_number_per_primary_branch	5__44002212
SNP	5	43992698 - 44012698	44002698	A	T	0.017	0.119491	1.59933e-09	Spikelet_number_per_primary_branch	5__44002698
SNP	5	43992699 - 44012699	44002699	A	G	0.018	0.12405	1.41259e-09	Spikelet_number_per_primary_branch	5__44002699
SNP	5	43992751 - 44012751	44002751	C	T	0.017	0.119838	1.17989e-09	Spikelet_number_per_primary_branch	5__44002751
SNP	5	43993065 - 44013065	44003065	G	A	0.017	0.118898	1.46999e-09	Spikelet_number_per_primary_branch	5__44003065
SNP	5	43993242 - 44013242	44003242	T	C	0.017	0.118418	1.49995e-09	Spikelet_number_per_primary_branch	5__44003242
SNP	5	43993302 - 44013302	44003302	T	C	0.017	0.120089	1.1308e-09	Spikelet_number_per_primary_branch	5__44003302
SNP	5	43993659 - 44013659	44003659	C	T	0.017	0.117583	1.53055e-09	Spikelet_number_per_primary_branch	5__44003659
SNP	5	43993929 - 44013929	44003929	C	G	0.018	0.122323	1.06052e-09	Spikelet_number_per_primary_branch	5__44003929
SNP	5	43993950 - 44013950	44003950	G	A	0.017	0.120124	1.3526e-09	Spikelet_number_per_primary_branch	5__44003950
SNP	5	43993979 - 44013979	44003979	T	A	0.017	0.120508	9.90235e-10	Spikelet_number_per_primary_branch	5__44003979
SNP	5	43994057 - 44014057	44004057	G	A	0.017	0.121311	1.04141e-09	Spikelet_number_per_primary_branch	5__44004057
SNP	5	43994147 - 44014147	44004147	G	C	0.018	0.122778	1.047e-09	Spikelet_number_per_primary_branch	5__44004147
SNP	5	43994313 - 44014313	44004313	G	A	0.016	0.0939661	1.03123e-07	Spikelet_number_per_primary_branch	5__44004313
SNP	5	43994346 - 44014346	44004346	C	T	0.017	0.12199	9.28898e-10	Spikelet_number_per_primary_branch	5__44004346
SNP	5	43994513 - 44014513	44004513	A	G	0.018	0.122588	1.22614e-09	Spikelet_number_per_primary_branch	5__44004513
SNP	5	43994560 - 44014560	44004560	A	G	0.016	0.097619	8.92433e-08	Spikelet_number_per_primary_branch	5__44004560
SNP	5	43994635 - 44014635	44004635	T	C	0.016	0.0959443	9.09312e-08	Spikelet_number_per_primary_branch	5__44004635
SNP	5	43994826 - 44014826	44004826	C	T	0.018	0.125468	1.05103e-09	Spikelet_number_per_primary_branch	5__44004826
SNP	5	43994914 - 44014914	44004914	A	G	0.017	0.11961	1.38653e-09	Spikelet_number_per_primary_branch	5__44004914
SNP	5	43994972 - 44014972	44004972	T	A	0.018	0.122222	1.38739e-09	Spikelet_number_per_primary_branch	5__44004972
SNP	5	43995118 - 44015118	44005118	G	A	0.017	0.118659	1.19958e-09	Spikelet_number_per_primary_branch	5__44005118
SNP	5	43995263 - 44015263	44005263	G	T	0.017	0.120906	1.18641e-09	Spikelet_number_per_primary_branch	5__44005263
SNP	5	43995440 - 44015440	44005440	T	A	0.014	0.100889	3.13911e-08	Spikelet_number_per_primary_branch	5__44005440
SNP	5	43995458 - 44015458	44005458	T	C	0.014	0.0979277	3.77974e-08	Spikelet_number_per_primary_branch	5__44005458
SNP	5	43995473 - 44015473	44005473	T	C	0.014	0.0997316	3.25679e-08	Spikelet_number_per_primary_branch	5__44005473
SNP	5	43995782 - 44015782	44005782	G	A	0.014	0.103531	2.79391e-08	Spikelet_number_per_primary_branch	5__44005782
SNP	5	43995796 - 44015796	44005796	C	T	0.014	0.101598	3.8249e-08	Spikelet_number_per_primary_branch	5__44005796
SNP	5	43995928 - 44015928	44005928	A	G	0.017	0.11714	1.37793e-09	Spikelet_number_per_primary_branch	5__44005928
SNP	5	43995943 - 44015943	44005943	A	C	0.017	0.11762	1.26931e-09	Spikelet_number_per_primary_branch	5__44005943
SNP	5	43995952 - 44015952	44005952	A	G	0.017	0.118197	1.29789e-09	Spikelet_number_per_primary_branch	5__44005952
SNP	5	43996421 - 44016421	44006421	C	A	0.018	0.121316	1.25463e-09	Spikelet_number_per_primary_branch	5__44006421
SNP	5	43996498 - 44016498	44006498	G	A	0.018	0.123559	1.18564e-09	Spikelet_number_per_primary_branch	5__44006498
SNP	5	43996678 - 44016678	44006678	A	C	0.014	0.10138	3.76017e-08	Spikelet_number_per_primary_branch	5__44006678
SNP	5	43996831 - 44016831	44006831	T	G	0.018	0.126106	1.0106e-09	Spikelet_number_per_primary_branch	5__44006831
SNP	5	43997001 - 44017001	44007001	C	T	0.018	0.121338	1.81881e-09	Spikelet_number_per_primary_branch	5__44007001
SNP	5	43997104 - 44017104	44007104	T	A	0.018	0.121349	1.93292e-09	Spikelet_number_per_primary_branch	5__44007104
SNP	5	43997488 - 44017488	44007488	C	T	0.017	0.121948	1.0604e-09	Spikelet_number_per_primary_branch	5__44007488
SNP	5	43998514 - 44018514	44008514	A	G	0.012	0.103736	2.42742e-08	Spikelet_number_per_primary_branch	5__44008514
SNP	5	43998530 - 44018530	44008530	A	G	0.013	0.105506	2.51997e-08	Spikelet_number_per_primary_branch	5__44008530
SNP	5	43998541 - 44018541	44008541	C	T	0.017	0.109788	1.992e-08	Spikelet_number_per_primary_branch	5__44008541
SNP	5	43998614 - 44018614	44008614	T	C	0.015	0.103294	4.4546e-08	Spikelet_number_per_primary_branch	5__44008614
SNP	5	43998633 - 44018633	44008633	G	A	0.026	0.119538	4.53212e-09	Spikelet_number_per_primary_branch	5__44008633
SNP	5	43998646 - 44018646	44008646	C	T	0.018	0.121846	1.22269e-09	Spikelet_number_per_primary_branch	5__44008646
SNP	5	43998722 - 44018722	44008722	C	T	0.018	0.125331	1.30513e-09	Spikelet_number_per_primary_branch	5__44008722
SNP	5	43998815 - 44018815	44008815	G	T	0.018	0.122747	1.19426e-09	Spikelet_number_per_primary_branch	5__44008815
SNP	5	43999114 - 44019114	44009114	A	G	0.017	0.119077	1.5165e-09	Spikelet_number_per_primary_branch	5__44009114
SNP	5	43999282 - 44019282	44009282	G	C	0.017	0.118086	1.49292e-09	Spikelet_number_per_primary_branch	5__44009282
SNP	5	43999395 - 44019395	44009395	A	G	0.018	0.123178	9.79489e-10	Spikelet_number_per_primary_branch	5__44009395
SNP	5	43999433 - 44019433	44009433	A	G	0.018	0.124931	8.31498e-10	Spikelet_number_per_primary_branch	5__44009433
SNP	5	43999435 - 44019435	44009435	C	T	0.018	0.124093	8.9639e-10	Spikelet_number_per_primary_branch	5__44009435
SNP	5	43999483 - 44019483	44009483	G	A	0.018	0.123113	1.05492e-09	Spikelet_number_per_primary_branch	5__44009483
SNP	5	43999497 - 44019497	44009497	A	G	0.018	0.125286	8.36156e-10	Spikelet_number_per_primary_branch	5__44009497
SNP	5	43999513 - 44019513	44009513	G	A	0.014	0.11041	9.62975e-09	Spikelet_number_per_primary_branch	5__44009513
SNP	5	43999849 - 44019849	44009849	G	A	0.018	0.125419	1.46506e-09	Spikelet_number_per_primary_branch	5__44009849
SNP	5	43999883 - 44019883	44009883	T	G	0.017	0.153783	1.80757e-11	Spikelet_number_per_primary_branch	5__44009883
SNP	5	43999911 - 44019911	44009911	T	C	0.018	0.129437	7.66344e-10	Spikelet_number_per_primary_branch	5__44009911
SNP	5	43999939 - 44019939	44009939	G	A	0.014	0.162757	1.38111e-12	Spikelet_number_per_primary_branch	5__44009939
SNP	5	44000000 - 44020000	44010000	T	A	0.016	0.147187	1.26281e-11	Spikelet_number_per_primary_branch	5__44010000
SNP	5	44000003 - 44020003	44010003	G	T	0.016	0.148903	1.09304e-11	Spikelet_number_per_primary_branch	5__44010003
SNP	5	44000086 - 44020086	44010086	A	G	0.017	0.11841	1.41327e-09	Spikelet_number_per_primary_branch	5__44010086
SNP	5	44000145 - 44020145	44010145	C	T	0.014	0.159376	1.93584e-12	Spikelet_number_per_primary_branch	5__44010145
SNP	5	44000182 - 44020182	44010182	A	G	0.014	0.155355	2.41206e-12	Spikelet_number_per_primary_branch	5__44010182
SNP	5	44000213 - 44020213	44010213	G	A	0.014	0.156185	2.44484e-12	Spikelet_number_per_primary_branch	5__44010213
SNP	5	44000254 - 44020254	44010254	C	G	0.014	0.157164	2.621e-12	Spikelet_number_per_primary_branch	5__44010254
SNP	5	44000302 - 44020302	44010302	A	G	0.018	0.121188	1.98458e-09	Spikelet_number_per_primary_branch	5__44010302
SNP	5	44000324 - 44020324	44010324	G	A	0.017	0.120187	1.33839e-09	Spikelet_number_per_primary_branch	5__44010324
SNP	5	44000326 - 44020326	44010326	G	C	0.018	0.122936	1.31375e-09	Spikelet_number_per_primary_branch	5__44010326
SNP	5	44000353 - 44020353	44010353	C	A	0.018	0.119215	1.89357e-09	Spikelet_number_per_primary_branch	5__44010353
SNP	5	44000375 - 44020375	44010375	T	G	0.018	0.12313	1.12075e-09	Spikelet_number_per_primary_branch	5__44010375
SNP	5	44000417 - 44020417	44010417	A	C	0.018	0.123319	8.97953e-10	Spikelet_number_per_primary_branch	5__44010417
SNP	5	44000422 - 44020422	44010422	A	G	0.019	0.114906	3.43465e-09	Spikelet_number_per_primary_branch	5__44010422
SNP	5	44000424 - 44020424	44010424	G	A	0.019	0.113146	3.2456e-09	Spikelet_number_per_primary_branch	5__44010424
SNP	5	44000462 - 44020462	44010462	A	G	0.018	0.121503	1.21611e-09	Spikelet_number_per_primary_branch	5__44010462
SNP	5	44000530 - 44020530	44010530	C	T	0.017	0.108439	8.97717e-09	Spikelet_number_per_primary_branch	5__44010530
SNP	5	44001064 - 44021064	44011064	T	C	0.014	0.153163	5.67064e-12	Spikelet_number_per_primary_branch	5__44011064
SNP	5	44001088 - 44021088	44011088	A	G	0.014	0.14872	7.71239e-12	Spikelet_number_per_primary_branch	5__44011088
SNP	5	44001201 - 44021201	44011201	A	G	0.018	0.122736	1.2745e-09	Spikelet_number_per_primary_branch	5__44011201
SNP	5	44001399 - 44021399	44011399	A	G	0.016	0.145558	1.67292e-11	Spikelet_number_per_primary_branch	5__44011399
SNP	5	44001420 - 44021420	44011420	A	G	0.012	0.130932	2.50327e-10	Spikelet_number_per_primary_branch	5__44011420
SNP	5	44001557 - 44021557	44011557	C	T	0.035	0.0698809	8.60686e-06	Spikelet_number_per_primary_branch	5__44011557
SNP	5	44001578 - 44021578	44011578	T	C	0.018	0.122492	1.16956e-09	Spikelet_number_per_primary_branch	5__44011578
SNP	5	44001618 - 44021618	44011618	A	G	0.024	0.0756335	3.27131e-06	Spikelet_number_per_primary_branch	5__44011618
SNP	5	44001661 - 44021661	44011661	C	T	0.017	0.11835	1.42776e-09	Spikelet_number_per_primary_branch	5__44011661
SNP	5	44001689 - 44021689	44011689	T	C	0.019	0.118748	1.8107e-09	Spikelet_number_per_primary_branch	5__44011689
SNP	5	44001708 - 44021708	44011708	C	A	0.023	0.124389	6.19868e-10	Spikelet_number_per_primary_branch	5__44011708
SNP	5	44001770 - 44021770	44011770	T	C	0.017	0.119307	1.37215e-09	Spikelet_number_per_primary_branch	5__44011770
SNP	5	44001794 - 44021794	44011794	T	C	0.018	0.123238	1.25007e-09	Spikelet_number_per_primary_branch	5__44011794
SNP	5	44001850 - 44021850	44011850	A	G	0.023	0.12852	4.57943e-10	Spikelet_number_per_primary_branch	5__44011850
SNP	5	44001864 - 44021864	44011864	T	C	0.023	0.127614	6.48541e-10	Spikelet_number_per_primary_branch	5__44011864
SNP	5	44001899 - 44021899	44011899	T	C	0.018	0.123031	1.66736e-09	Spikelet_number_per_primary_branch	5__44011899
SNP	5	44001915 - 44021915	44011915	T	C	0.018	0.123259	1.60661e-09	Spikelet_number_per_primary_branch	5__44011915
SNP	5	44001921 - 44021921	44011921	C	T	0.018	0.123434	2.14875e-09	Spikelet_number_per_primary_branch	5__44011921
SNP	5	44001930 - 44021930	44011930	G	T	0.018	0.120727	1.88896e-09	Spikelet_number_per_primary_branch	5__44011930
SNP	5	44001933 - 44021933	44011933	T	C	0.018	0.122728	1.75152e-09	Spikelet_number_per_primary_branch	5__44011933
SNP	5	44001956 - 44021956	44011956	G	A	0.018	0.119774	1.62256e-09	Spikelet_number_per_primary_branch	5__44011956
SNP	5	44001966 - 44021966	44011966	A	G	0.017	0.119588	1.57379e-09	Spikelet_number_per_primary_branch	5__44011966
SNP	5	44001971 - 44021971	44011971	C	G	0.018	0.119993	2.00317e-09	Spikelet_number_per_primary_branch	5__44011971
SNP	5	44001983 - 44021983	44011983	G	A	0.017	0.120467	1.35874e-09	Spikelet_number_per_primary_branch	5__44011983
SNP	5	44001995 - 44021995	44011995	A	C	0.018	0.11868	2.06924e-09	Spikelet_number_per_primary_branch	5__44011995
SNP	5	44002019 - 44022019	44012019	G	A	0.018	0.121426	1.48592e-09	Spikelet_number_per_primary_branch	5__44012019
SNP	5	44002032 - 44022032	44012032	A	G	0.018	0.119631	2.40514e-09	Spikelet_number_per_primary_branch	5__44012032
SNP	5	44002078 - 44022078	44012078	T	C	0.018	0.120301	1.78939e-09	Spikelet_number_per_primary_branch	5__44012078
SNP	5	44002107 - 44022107	44012107	C	T	0.017	0.118819	1.78923e-09	Spikelet_number_per_primary_branch	5__44012107
SNP	5	44002198 - 44022198	44012198	A	G	0.017	0.11661	1.70042e-09	Spikelet_number_per_primary_branch	5__44012198
SNP	5	44002288 - 44022288	44012288	T	G	0.017	0.11993	1.23544e-09	Spikelet_number_per_primary_branch	5__44012288
SNP	5	44002352 - 44022352	44012352	A	G	0.017	0.121217	1.19858e-09	Spikelet_number_per_primary_branch	5__44012352
SNP	5	44002378 - 44022378	44012378	A	G	0.017	0.118887	1.38552e-09	Spikelet_number_per_primary_branch	5__44012378
SNP	5	44002454 - 44022454	44012454	T	C	0.017	0.119696	1.13644e-09	Spikelet_number_per_primary_branch	5__44012454
SNP	5	44002460 - 44022460	44012460	A	C	0.017	0.120067	1.36568e-09	Spikelet_number_per_primary_branch	5__44012460
SNP	5	44002463 - 44022463	44012463	C	T	0.017	0.120189	1.11183e-09	Spikelet_number_per_primary_branch	5__44012463
SNP	5	44006678 - 44026678	44016678	G	A	0.014	0.107703	1.26687e-08	Spikelet_number_per_primary_branch	5__44016678
SNP	5	44006730 - 44026730	44016730	G	A	0.017	0.119764	1.43693e-09	Spikelet_number_per_primary_branch	5__44016730
SNP	5	44006782 - 44026782	44016782	G	C	0.017	0.119612	1.30338e-09	Spikelet_number_per_primary_branch	5__44016782
SNP	5	44006841 - 44026841	44016841	A	G	0.017	0.119144	1.49947e-09	Spikelet_number_per_primary_branch	5__44016841
SNP	5	44006857 - 44026857	44016857	C	T	0.017	0.121978	9.30858e-10	Spikelet_number_per_primary_branch	5__44016857
SNP	5	44006933 - 44026933	44016933	G	C	0.018	0.12066	1.39976e-09	Spikelet_number_per_primary_branch	5__44016933
SNP	5	44006940 - 44026940	44016940	A	G	0.023	0.0749378	2.46446e-06	Spikelet_number_per_primary_branch	5__44016940
SNP	5	44006965 - 44026965	44016965	T	A	0.017	0.119009	1.35743e-09	Spikelet_number_per_primary_branch	5__44016965
SNP	5	44006982 - 44026982	44016982	C	T	0.018	0.121145	1.46246e-09	Spikelet_number_per_primary_branch	5__44016982
SNP	5	44007061 - 44027061	44017061	G	A	0.018	0.122217	1.30366e-09	Spikelet_number_per_primary_branch	5__44017061
SNP	5	44007131 - 44027131	44017131	A	G	0.017	0.120972	1.24862e-09	Spikelet_number_per_primary_branch	5__44017131
SNP	5	44007149 - 44027149	44017149	T	C	0.017	0.119001	1.35915e-09	Spikelet_number_per_primary_branch	5__44017149
SNP	5	44007158 - 44027158	44017158	T	C	0.017	0.118858	1.3101e-09	Spikelet_number_per_primary_branch	5__44017158
SNP	5	44007166 - 44027166	44017166	A	G	0.017	0.120996	1.24354e-09	Spikelet_number_per_primary_branch	5__44017166
SNP	5	44007177 - 44027177	44017177	C	T	0.018	0.121434	1.30957e-09	Spikelet_number_per_primary_branch	5__44017177
SNP	5	44007207 - 44027207	44017207	C	T	0.017	0.117243	1.82895e-09	Spikelet_number_per_primary_branch	5__44017207
SNP	5	44007289 - 44027289	44017289	A	C	0.018	0.121097	1.30135e-09	Spikelet_number_per_primary_branch	5__44017289
SNP	5	44007648 - 44027648	44017648	G	A	0.018	0.125922	1.35107e-09	Spikelet_number_per_primary_branch	5__44017648
SNP	5	44007762 - 44027762	44017762	G	T	0.02	0.110517	1.25925e-08	Spikelet_number_per_primary_branch	5__44017762
SNP	5	44007826 - 44027826	44017826	A	T	0.018	0.12198	1.74378e-09	Spikelet_number_per_primary_branch	5__44017826
SNP	5	44008256 - 44028256	44018256	T	C	0.015	0.158178	7.43971e-12	Spikelet_number_per_primary_branch	5__44018256
SNP	5	44008573 - 44028573	44018573	A	G	0.012	0.133012	2.16393e-10	Spikelet_number_per_primary_branch	5__44018573
SNP	5	44008575 - 44028575	44018575	A	G	0.012	0.129673	2.21863e-10	Spikelet_number_per_primary_branch	5__44018575
SNP	5	44008664 - 44028664	44018664	C	T	0.027	0.0961768	1.12355e-07	Spikelet_number_per_primary_branch	5__44018664
SNP	5	44008675 - 44028675	44018675	T	C	0.017	0.117377	1.68332e-09	Spikelet_number_per_primary_branch	5__44018675
SNP	5	44008701 - 44028701	44018701	T	C	0.024	0.102181	2.05368e-08	Spikelet_number_per_primary_branch	5__44018701
SNP	5	44008750 - 44028750	44018750	C	T	0.025	0.105288	2.21642e-08	Spikelet_number_per_primary_branch	5__44018750
SNP	5	44008768 - 44028768	44018768	C	T	0.02	0.113051	9.41907e-09	Spikelet_number_per_primary_branch	5__44018768
SNP	5	44008776 - 44028776	44018776	C	T	0.027	0.0970218	7.63547e-08	Spikelet_number_per_primary_branch	5__44018776
SNP	5	44008815 - 44028815	44018815	A	G	0.018	0.12124	1.53228e-09	Spikelet_number_per_primary_branch	5__44018815
SNP	5	44008823 - 44028823	44018823	A	G	0.018	0.120269	1.79891e-09	Spikelet_number_per_primary_branch	5__44018823
SNP	5	44008835 - 44028835	44018835	C	T	0.022	0.114315	6.07279e-09	Spikelet_number_per_primary_branch	5__44018835
SNP	5	44008839 - 44028839	44018839	T	C	0.018	0.123557	1.04432e-09	Spikelet_number_per_primary_branch	5__44018839
SNP	5	44008888 - 44028888	44018888	A	G	0.016	0.14463	3.2998e-11	Spikelet_number_per_primary_branch	5__44018888
SNP	5	44008911 - 44028911	44018911	C	T	0.018	0.13498	1.91717e-10	Spikelet_number_per_primary_branch	5__44018911
SNP	5	44008948 - 44028948	44018948	G	A	0.018	0.121964	1.64152e-09	Spikelet_number_per_primary_branch	5__44018948
SNP	5	44009010 - 44029010	44019010	T	C	0.017	0.118526	1.66344e-09	Spikelet_number_per_primary_branch	5__44019010
SNP	5	44009087 - 44029087	44019087	A	G	0.018	0.124504	1.81025e-09	Spikelet_number_per_primary_branch	5__44019087
SNP	5	44009638 - 44029638	44019638	T	C	0.011	0.0898894	3.20294e-07	Spikelet_number_per_primary_branch	5__44019638
SNP	5	44010263 - 44030263	44020263	A	G	0.018	0.122187	1.58266e-09	Spikelet_number_per_primary_branch	5__44020263
SNP	5	44010507 - 44030507	44020507	T	C	0.017	0.116976	1.41736e-09	Spikelet_number_per_primary_branch	5__44020507
SNP	5	44011138 - 44031138	44021138	A	G	0.018	0.120238	1.50183e-09	Spikelet_number_per_primary_branch	5__44021138
SNP	5	44011471 - 44031471	44021471	C	T	0.014	0.101948	4.23356e-08	Spikelet_number_per_primary_branch	5__44021471
SNP	5	44012790 - 44032790	44022790	A	G	0.018	0.120473	1.44408e-09	Spikelet_number_per_primary_branch	5__44022790
SNP	5	44013621 - 44033621	44023621	A	G	0.017	0.117812	1.38577e-09	Spikelet_number_per_primary_branch	5__44023621
SNP	5	44013834 - 44033834	44023834	G	A	0.017	0.118104	1.40096e-09	Spikelet_number_per_primary_branch	5__44023834
SNP	5	44014012 - 44034012	44024012	T	A	0.017	0.118427	1.24806e-09	Spikelet_number_per_primary_branch	5__44024012
SNP	5	44014090 - 44034090	44024090	C	T	0.017	0.118825	1.48825e-09	Spikelet_number_per_primary_branch	5__44024090
SNP	5	44014290 - 44034290	44024290	C	A	0.014	0.106374	1.13397e-08	Spikelet_number_per_primary_branch	5__44024290
SNP	5	44015672 - 44035672	44025672	G	T	0.018	0.120137	1.52731e-09	Spikelet_number_per_primary_branch	5__44025672
SNP	5	44016341 - 44036341	44026341	C	G	0.017	0.149608	2.84226e-11	Spikelet_number_per_primary_branch	5__44026341
SNP	5	44016343 - 44036343	44026343	A	G	0.017	0.149748	3.24184e-11	Spikelet_number_per_primary_branch	5__44026343
SNP	5	44016401 - 44036401	44026401	A	G	0.019	0.129496	9.28159e-10	Spikelet_number_per_primary_branch	5__44026401
SNP	5	44016432 - 44036432	44026432	G	A	0.019	0.128485	1.02091e-09	Spikelet_number_per_primary_branch	5__44026432
SNP	5	44017705 - 44037705	44027705	C	T	0.017	0.118875	1.66746e-09	Spikelet_number_per_primary_branch	5__44027705
SNP	5	44018837 - 44038837	44028837	C	T	0.014	0.161513	2.02035e-12	Spikelet_number_per_primary_branch	5__44028837
SNP	5	44021133 - 44041133	44031133	C	T	0.017	0.120874	1.19291e-09	Spikelet_number_per_primary_branch	5__44031133
SNP	5	44021572 - 44041572	44031572	C	T	0.017	0.119781	1.26676e-09	Spikelet_number_per_primary_branch	5__44031572
SNP	5	44021705 - 44041705	44031705	C	T	0.017	0.11959	1.57321e-09	Spikelet_number_per_primary_branch	5__44031705
SNP	5	44021888 - 44041888	44031888	T	G	0.018	0.123249	1.51005e-09	Spikelet_number_per_primary_branch	5__44031888
SNP	5	44022185 - 44042185	44032185	A	C	0.014	0.155572	2.14462e-12	Spikelet_number_per_primary_branch	5__44032185
SNP	5	44022792 - 44042792	44032792	G	A	0.017	0.11927	1.29883e-09	Spikelet_number_per_primary_branch	5__44032792
SNP	5	44024280 - 44044280	44034280	A	G	0.013	0.0872174	1.97846e-07	Spikelet_number_per_primary_branch	5__44034280
SNP	5	44024817 - 44044817	44034817	A	G	0.014	0.160581	2.1826e-12	Spikelet_number_per_primary_branch	5__44034817
SNP	5	44025285 - 44045285	44035285	A	C	0.012	0.0995704	3.52168e-08	Spikelet_number_per_primary_branch	5__44035285
SNP	5	44025619 - 44045619	44035619	A	T	0.017	0.117117	1.56003e-09	Spikelet_number_per_primary_branch	5__44035619
SNP	5	44025634 - 44045634	44035634	A	G	0.017	0.118054	1.25188e-09	Spikelet_number_per_primary_branch	5__44035634
SNP	5	44025725 - 44045725	44035725	C	G	0.017	0.117847	1.46341e-09	Spikelet_number_per_primary_branch	5__44035725
SNP	5	44026114 - 44046114	44036114	G	C	0.018	0.122935	1.15768e-09	Spikelet_number_per_primary_branch	5__44036114
SNP	5	44026118 - 44046118	44036118	G	T	0.017	0.11946	1.11269e-09	Spikelet_number_per_primary_branch	5__44036118
SNP	5	44027079 - 44047079	44037079	C	T	0.017	0.116958	1.42175e-09	Spikelet_number_per_primary_branch	5__44037079
SNP	5	44027092 - 44047092	44037092	A	G	0.017	0.117559	1.53684e-09	Spikelet_number_per_primary_branch	5__44037092
SNP	5	44027534 - 44047534	44037534	G	A	0.018	0.124632	1.37034e-09	Spikelet_number_per_primary_branch	5__44037534
SNP	5	44028990 - 44048990	44038990	G	A	0.016	0.0734018	3.82029e-06	Spikelet_number_per_primary_branch	5__44038990
SNP	5	44029853 - 44049853	44039853	G	A	0.016	0.142801	6.4868e-11	Spikelet_number_per_primary_branch	5__44039853
SNP	5	44030859 - 44050859	44040859	G	A	0.014	0.0987274	3.47714e-08	Spikelet_number_per_primary_branch	5__44040859
SNP	5	44031200 - 44051200	44041200	C	T	0.017	0.118095	1.58407e-09	Spikelet_number_per_primary_branch	5__44041200
SNP	5	44031249 - 44051249	44041249	C	T	0.014	0.159222	1.98823e-12	Spikelet_number_per_primary_branch	5__44041249
SNP	5	44031254 - 44051254	44041254	G	A	0.017	0.121042	1.08981e-09	Spikelet_number_per_primary_branch	5__44041254
SNP	5	44031662 - 44051662	44041662	C	T	0.018	0.122071	1.17789e-09	Spikelet_number_per_primary_branch	5__44041662
SNP	5	44031723 - 44051723	44041723	G	A	0.017	0.121291	1.04503e-09	Spikelet_number_per_primary_branch	5__44041723
SNP	5	44032183 - 44052183	44042183	C	T	0.018	0.124238	1.13027e-09	Spikelet_number_per_primary_branch	5__44042183
SNP	5	44032277 - 44052277	44042277	C	T	0.018	0.123801	1.00293e-09	Spikelet_number_per_primary_branch	5__44042277
SNP	5	44032527 - 44052527	44042527	C	T	0.017	0.12167	9.21087e-10	Spikelet_number_per_primary_branch	5__44042527
SNP	5	44032697 - 44052697	44042697	G	T	0.017	0.11956	1.48678e-09	Spikelet_number_per_primary_branch	5__44042697
SNP	5	44033971 - 44053971	44043971	T	C	0.015	0.10719	2.68147e-08	Spikelet_number_per_primary_branch	5__44043971
SNP	5	44034429 - 44054429	44044429	G	A	0.018	0.119888	1.59201e-09	Spikelet_number_per_primary_branch	5__44044429
SNP	5	44034439 - 44054439	44044439	C	A	0.018	0.119848	1.6026e-09	Spikelet_number_per_primary_branch	5__44044439
SNP	5	44034566 - 44054566	44044566	G	A	0.018	0.122103	1.24756e-09	Spikelet_number_per_primary_branch	5__44044566
SNP	5	44035223 - 44055223	44045223	C	T	0.017	0.118642	1.53488e-09	Spikelet_number_per_primary_branch	5__44045223
SNP	5	44035334 - 44055334	44045334	C	T	0.017	0.120494	1.35258e-09	Spikelet_number_per_primary_branch	5__44045334
SNP	5	44035343 - 44055343	44045343	G	A	0.018	0.119938	1.57868e-09	Spikelet_number_per_primary_branch	5__44045343
SNP	5	44035473 - 44055473	44045473	G	A	0.018	0.122811	1.52222e-09	Spikelet_number_per_primary_branch	5__44045473
SNP	5	44035708 - 44055708	44045708	G	A	0.018	0.118557	1.9868e-09	Spikelet_number_per_primary_branch	5__44045708
SNP	5	44035989 - 44055989	44045989	C	T	0.018	0.122257	1.37936e-09	Spikelet_number_per_primary_branch	5__44045989
SNP	5	44036202 - 44056202	44046202	C	T	0.018	0.122154	1.40297e-09	Spikelet_number_per_primary_branch	5__44046202
SNP	5	44037455 - 44057455	44047455	A	T	0.016	0.0928254	1.24304e-07	Spikelet_number_per_primary_branch	5__44047455
SNP	5	44039072 - 44059072	44049072	A	G	0.017	0.120927	1.1823e-09	Spikelet_number_per_primary_branch	5__44049072
SNP	5	44043052 - 44063052	44053052	T	A	0.016	0.0699858	4.88743e-06	Spikelet_number_per_primary_branch	5__44053052
SNP	5	44043481 - 44063481	44053481	C	T	0.019	0.128789	1.03935e-09	Spikelet_number_per_primary_branch	5__44053481
SNP	5	44044529 - 44064529	44054529	A	C	0.02	0.125616	1.16803e-09	Spikelet_number_per_primary_branch	5__44054529
SNP	5	44044571 - 44064571	44054571	A	C	0.018	0.124077	1.59887e-09	Spikelet_number_per_primary_branch	5__44054571
SNP	5	44045734 - 44065734	44055734	A	C	0.018	0.127949	9.12082e-10	Spikelet_number_per_primary_branch	5__44055734
SNP	5	44045843 - 44065843	44055843	T	A	0.018	0.124439	1.2435e-09	Spikelet_number_per_primary_branch	5__44055843
SNP	5	44046378 - 44066378	44056378	T	C	0.017	0.118321	1.82965e-09	Spikelet_number_per_primary_branch	5__44056378
SNP	5	44047053 - 44067053	44057053	G	A	0.016	0.0928856	1.1731e-07	Spikelet_number_per_primary_branch	5__44057053
SNP	5	44047080 - 44067080	44057080	G	A	0.017	0.119891	1.49612e-09	Spikelet_number_per_primary_branch	5__44057080
SNP	5	44047081 - 44067081	44057081	A	G	0.017	0.119562	1.23613e-09	Spikelet_number_per_primary_branch	5__44057081
SNP	5	44047126 - 44067126	44057126	T	C	0.012	0.123558	7.13232e-10	Spikelet_number_per_primary_branch	5__44057126
SNP	5	44047147 - 44067147	44057147	T	C	0.017	0.119597	1.38962e-09	Spikelet_number_per_primary_branch	5__44057147
SNP	5	44047152 - 44067152	44057152	G	A	0.017	0.118767	1.25171e-09	Spikelet_number_per_primary_branch	5__44057152
SNP	5	44047173 - 44067173	44057173	G	A	0.018	0.124724	1.74753e-09	Spikelet_number_per_primary_branch	5__44057173
SNP	5	44047180 - 44067180	44057180	A	G	0.017	0.119342	1.54199e-09	Spikelet_number_per_primary_branch	5__44057180
SNP	5	44047190 - 44067190	44057190	C	T	0.018	0.122676	1.65789e-09	Spikelet_number_per_primary_branch	5__44057190
SNP	5	44047196 - 44067196	44057196	G	A	0.014	0.15763	2.84094e-12	Spikelet_number_per_primary_branch	5__44057196
SNP	5	44047469 - 44067469	44057469	G	A	0.011	0.0879512	3.16041e-07	Spikelet_number_per_primary_branch	5__44057469
SNP	5	44047471 - 44067471	44057471	A	G	0.01	0.0881912	2.6505e-07	Spikelet_number_per_primary_branch	5__44057471
SNP	5	44047499 - 44067499	44057499	C	T	0.014	0.100308	4.96707e-08	Spikelet_number_per_primary_branch	5__44057499
SNP	5	44047518 - 44067518	44057518	C	T	0.017	0.118376	1.70579e-09	Spikelet_number_per_primary_branch	5__44057518
SNP	5	44047556 - 44067556	44057556	G	A	0.018	0.118286	2.20907e-09	Spikelet_number_per_primary_branch	5__44057556
SNP	5	44047733 - 44067733	44057733	C	T	0.018	0.120905	1.61963e-09	Spikelet_number_per_primary_branch	5__44057733
SNP	5	44047777 - 44067777	44057777	G	A	0.016	0.146508	1.42007e-11	Spikelet_number_per_primary_branch	5__44057777
SNP	5	44047798 - 44067798	44057798	A	C	0.021	0.108889	7.04059e-09	Spikelet_number_per_primary_branch	5__44057798
SNP	5	44047823 - 44067823	44057823	T	G	0.017	0.117367	1.49484e-09	Spikelet_number_per_primary_branch	5__44057823
SNP	5	44047849 - 44067849	44057849	C	G	0.017	0.117429	1.23489e-09	Spikelet_number_per_primary_branch	5__44057849
SNP	5	44048432 - 44068432	44058432	C	A	0.012	0.0721177	3.46163e-06	Spikelet_number_per_primary_branch	5__44058432
SNP	5	44048449 - 44068449	44058449	A	G	0.014	0.0992447	4.11824e-08	Spikelet_number_per_primary_branch	5__44058449
SNP	5	44048453 - 44068453	44058453	G	T	0.014	0.0988038	4.42905e-08	Spikelet_number_per_primary_branch	5__44058453
SNP	5	44050540 - 44070540	44060540	G	A	0.017	0.120094	1.2781e-09	Spikelet_number_per_primary_branch	5__44060540
SNP	5	44050653 - 44070653	44060653	A	C	0.018	0.122366	1.12148e-09	Spikelet_number_per_primary_branch	5__44060653
SNP	5	44050692 - 44070692	44060692	T	C	0.016	0.152938	1.29312e-11	Spikelet_number_per_primary_branch	5__44060692
SNP	5	44050714 - 44070714	44060714	T	C	0.011	0.10092	4.99418e-08	Spikelet_number_per_primary_branch	5__44060714
SNP	5	44051072 - 44071072	44061072	C	T	0.018	0.122571	1.30956e-09	Spikelet_number_per_primary_branch	5__44061072
SNP	5	44051158 - 44071158	44061158	T	C	0.011	0.10324	3.82664e-08	Spikelet_number_per_primary_branch	5__44061158
SNP	5	44051219 - 44071219	44061219	C	T	0.018	0.125745	9.4144e-10	Spikelet_number_per_primary_branch	5__44061219
SNP	5	44051354 - 44071354	44061354	A	C	0.018	0.125512	1.11339e-09	Spikelet_number_per_primary_branch	5__44061354
SNP	5	44051358 - 44071358	44061358	C	A	0.018	0.125179	9.68431e-10	Spikelet_number_per_primary_branch	5__44061358
SNP	5	44051395 - 44071395	44061395	G	T	0.018	0.125087	1.2729e-09	Spikelet_number_per_primary_branch	5__44061395
SNP	5	44062256 - 44082256	44072256	C	T	0.016	0.0941991	1.04216e-07	Spikelet_number_per_primary_branch	5__44072256
SNP	5	44063685 - 44083685	44073685	G	A	0.017	0.117315	1.33744e-09	Spikelet_number_per_primary_branch	5__44073685
SNP	5	44063694 - 44083694	44073694	C	T	0.017	0.119777	1.19209e-09	Spikelet_number_per_primary_branch	5__44073694
SNP	5	44063743 - 44083743	44073743	T	A	0.017	0.121262	1.11768e-09	Spikelet_number_per_primary_branch	5__44073743
SNP	5	44063782 - 44083782	44073782	C	T	0.018	0.121055	1.31049e-09	Spikelet_number_per_primary_branch	5__44073782
SNP	5	44063811 - 44083811	44073811	A	G	0.018	0.121881	1.29442e-09	Spikelet_number_per_primary_branch	5__44073811
SNP	5	44063834 - 44083834	44073834	T	C	0.018	0.121999	1.19196e-09	Spikelet_number_per_primary_branch	5__44073834
SNP	5	44063856 - 44083856	44073856	G	A	0.018	0.120778	1.46061e-09	Spikelet_number_per_primary_branch	5__44073856
SNP	5	44068378 - 44088378	44078378	G	A	0.011	0.103296	2.60891e-08	Spikelet_number_per_primary_branch	5__44078378
SNP	5	44068423 - 44088423	44078423	T	C	0.01	0.100879	2.83332e-08	Spikelet_number_per_primary_branch	5__44078423
SNP	5	44068442 - 44088442	44078442	T	C	0.01	0.101075	2.88907e-08	Spikelet_number_per_primary_branch	5__44078442
SNP	5	44068976 - 44088976	44078976	G	A	0.018	0.123725	1.39721e-09	Spikelet_number_per_primary_branch	5__44078976
SNP	5	44069016 - 44089016	44079016	A	G	0.018	0.123613	1.03464e-09	Spikelet_number_per_primary_branch	5__44079016
SNP	5	44069177 - 44089177	44079177	G	A	0.018	0.126799	1.25251e-09	Spikelet_number_per_primary_branch	5__44079177
SNP	5	44069288 - 44089288	44079288	T	A	0.018	0.127811	9.32728e-10	Spikelet_number_per_primary_branch	5__44079288
SNP	5	44069312 - 44089312	44079312	A	T	0.018	0.126301	1.19065e-09	Spikelet_number_per_primary_branch	5__44079312
SNP	5	44069410 - 44089410	44079410	C	T	0.019	0.130374	7.53808e-10	Spikelet_number_per_primary_branch	5__44079410
SNP	5	44069474 - 44089474	44079474	G	A	0.018	0.12272	1.36127e-09	Spikelet_number_per_primary_branch	5__44079474
SNP	5	44070017 - 44090017	44080017	C	G	0.014	0.161254	2.29408e-12	Spikelet_number_per_primary_branch	5__44080017
SNP	5	44072216 - 44092216	44082216	A	G	0.016	0.0990577	7.09044e-08	Spikelet_number_per_primary_branch	5__44082216
SNP	5	44072366 - 44092366	44082366	G	T	0.018	0.124492	1.59441e-09	Spikelet_number_per_primary_branch	5__44082366
SNP	5	44073365 - 44093365	44083365	G	A	0.015	0.112015	1.04886e-08	Spikelet_number_per_primary_branch	5__44083365
SNP	5	44074320 - 44094320	44084320	T	C	0.017	0.120355	1.3013e-09	Spikelet_number_per_primary_branch	5__44084320
SNP	5	44075896 - 44095896	44085896	T	C	0.017	0.119894	1.099e-09	Spikelet_number_per_primary_branch	5__44085896
SNP	5	44076962 - 44096962	44086962	C	A	0.017	0.119096	1.33758e-09	Spikelet_number_per_primary_branch	5__44086962
SNP	5	44080560 - 44100560	44090560	A	C	0.017	0.119317	1.36986e-09	Spikelet_number_per_primary_branch	5__44090560
SNP	5	44080638 - 44100638	44090638	C	T	0.017	0.118209	1.75429e-09	Spikelet_number_per_primary_branch	5__44090638
SNP	5	44080719 - 44100719	44090719	G	A	0.017	0.118452	1.68413e-09	Spikelet_number_per_primary_branch	5__44090719
SNP	5	44080757 - 44100757	44090757	T	C	0.017	0.117169	1.45617e-09	Spikelet_number_per_primary_branch	5__44090757
SNP	5	44081248 - 44101248	44091248	C	T	0.017	0.117169	1.54617e-09	Spikelet_number_per_primary_branch	5__44091248
SNP	5	44083995 - 44103995	44093995	G	C	0.018	0.122038	1.72727e-09	Spikelet_number_per_primary_branch	5__44093995
SNP	5	44085411 - 44105411	44095411	A	T	0.018	0.121548	1.65062e-09	Spikelet_number_per_primary_branch	5__44095411
SNP	5	44086703 - 44106703	44096703	T	G	0.015	0.166518	2.01375e-12	Spikelet_number_per_primary_branch	5__44096703
SNP	5	44087931 - 44107931	44097931	A	G	0.018	0.122529	1.23818e-09	Spikelet_number_per_primary_branch	5__44097931
SNP	5	44088035 - 44108035	44098035	C	G	0.017	0.121013	1.16534e-09	Spikelet_number_per_primary_branch	5__44098035
SNP	5	44088300 - 44108300	44098300	C	T	0.017	0.121959	9.94212e-10	Spikelet_number_per_primary_branch	5__44098300
SNP	5	44092448 - 44112448	44102448	G	A	0.018	0.12638	1.10121e-09	Spikelet_number_per_primary_branch	5__44102448
SNP	5	44092572 - 44112572	44102572	T	C	0.018	0.120847	1.53639e-09	Spikelet_number_per_primary_branch	5__44102572
SNP	5	44092588 - 44112588	44102588	T	C	0.014	0.161719	2.11888e-12	Spikelet_number_per_primary_branch	5__44102588
SNP	5	44092595 - 44112595	44102595	T	C	0.018	0.123501	1.27569e-09	Spikelet_number_per_primary_branch	5__44102595
SNP	5	44092618 - 44112618	44102618	C	T	0.018	0.121319	1.42086e-09	Spikelet_number_per_primary_branch	5__44102618
SNP	5	44092622 - 44112622	44102622	A	G	0.018	0.120933	1.612e-09	Spikelet_number_per_primary_branch	5__44102622
SNP	5	44092627 - 44112627	44102627	G	A	0.014	0.159274	2.31979e-12	Spikelet_number_per_primary_branch	5__44102627
SNP	5	44092645 - 44112645	44102645	A	C	0.018	0.124348	9.76588e-10	Spikelet_number_per_primary_branch	5__44102645
SNP	5	44093297 - 44113297	44103297	G	A	0.017	0.11917	1.32085e-09	Spikelet_number_per_primary_branch	5__44103297
SNP	5	44114764 - 44134764	44124764	A	G	0.014	0.157916	2.12163e-12	Spikelet_number_per_primary_branch	5__44124764
SNP	5	44115882 - 44135882	44125882	G	T	0.014	0.15698	1.67259e-12	Spikelet_number_per_primary_branch	5__44125882
SNP	5	44115903 - 44135903	44125903	C	G	0.014	0.15508	2.73992e-12	Spikelet_number_per_primary_branch	5__44125903
SNP	5	44115918 - 44135918	44125918	G	A	0.014	0.156958	2.13524e-12	Spikelet_number_per_primary_branch	5__44125918
SNP	5	44115953 - 44135953	44125953	G	C	0.014	0.156411	2.16961e-12	Spikelet_number_per_primary_branch	5__44125953
SNP	5	44117331 - 44137331	44127331	T	C	0.017	0.167146	3.86729e-13	Spikelet_number_per_primary_branch	5__44127331
SNP	5	44117359 - 44137359	44127359	A	C	0.018	0.170453	3.96706e-13	Spikelet_number_per_primary_branch	5__44127359
SNP	5	44118522 - 44138522	44128522	G	A	0.017	0.166782	4.89025e-13	Spikelet_number_per_primary_branch	5__44128522
SNP	5	44118736 - 44138736	44128736	T	C	0.037	0.0780057	1.56721e-06	Spikelet_number_per_primary_branch	5__44128736
SNP	5	44120436 - 44140436	44130436	T	G	0.034	0.0910949	2.08891e-07	Spikelet_number_per_primary_branch	5__44130436
SNP	5	44120475 - 44140475	44130475	C	T	0.033	0.0804683	9.30819e-07	Spikelet_number_per_primary_branch	5__44130475
SNP	5	44121628 - 44141628	44131628	A	G	0.037	0.0761078	2.12468e-06	Spikelet_number_per_primary_branch	5__44131628
SNP	5	44122008 - 44142008	44132008	C	T	0.034	0.0876293	4.7927e-07	Spikelet_number_per_primary_branch	5__44132008
SNP	5	44123942 - 44143942	44133942	T	C	0.037	0.0788435	1.61475e-06	Spikelet_number_per_primary_branch	5__44133942
SNP	5	44127397 - 44147397	44137397	C	A	0.018	0.169469	3.95544e-13	Spikelet_number_per_primary_branch	5__44137397
SNP	5	44127802 - 44147802	44137802	T	G	0.018	0.173746	3.82045e-13	Spikelet_number_per_primary_branch	5__44137802
SNP	5	44170414 - 44190414	44180414	T	C	0.014	0.162375	1.24904e-12	Spikelet_number_per_primary_branch	5__44180414
SNP	5	44172382 - 44192382	44182382	C	A	0.022	0.146574	2.76201e-11	Spikelet_number_per_primary_branch	5__44182382
SNP	5	44179884 - 44199884	44189884	G	A	0.038	0.0799795	1.80629e-06	Spikelet_number_per_primary_branch	5__44189884
SNP	5	44179898 - 44199898	44189898	C	G	0.039	0.0780558	2.64098e-06	Spikelet_number_per_primary_branch	5__44189898
SNP	5	44179991 - 44199991	44189991	C	T	0.037	0.0765715	1.82123e-06	Spikelet_number_per_primary_branch	5__44189991
SNP	5	44180339 - 44200339	44190339	A	G	0.017	0.167005	3.96493e-13	Spikelet_number_per_primary_branch	5__44190339
SNP	5	44186340 - 44206340	44196340	G	A	0.033	0.0848274	5.00669e-07	Spikelet_number_per_primary_branch	5__44196340
SNP	5	44200331 - 44220331	44210331	A	G	0.038	0.0654718	8.53818e-06	Spikelet_number_per_primary_branch	5__44210331
SNP	5	44202819 - 44222819	44212819	G	C	0.04	0.0716157	6.83877e-06	Spikelet_number_per_primary_branch	5__44212819
SNP	5	44202845 - 44222845	44212845	T	C	0.04	0.0696904	8.23786e-06	Spikelet_number_per_primary_branch	5__44212845
SNP	5	44203778 - 44223778	44213778	G	A	0.032	0.0857806	5.86329e-07	Spikelet_number_per_primary_branch	5__44213778
SNP	5	44205292 - 44225292	44215292	T	C	0.037	0.0736201	5.22153e-06	Spikelet_number_per_primary_branch	5__44215292
SNP	5	45137455 - 45157455	45147455	A	T	0.055	0.0652847	9.75352e-06	Spikelet_number_per_primary_branch	5__45147455
SNP	6	2530568 - 2550568	2540568	C	G	0.336	0.0714671	6.25251e-06	Spikelet_number_per_primary_branch	6__2540568
SNP	6	3041812 - 3061812	3051812	G	T	0.368	0.0746854	2.56648e-06	Spikelet_number_per_primary_branch	6__3051812
SNP	6	3041879 - 3061879	3051879	C	T	0.371	0.07864	1.30424e-06	Spikelet_number_per_primary_branch	6__3051879
SNP	6	3332004 - 3352004	3342004	T	C	0.435	0.0656204	8.62352e-06	Spikelet_number_per_primary_branch	6__3342004
SNP	6	10196257 - 10216257	10206257	C	T	0.011	0.102458	4.82294e-08	Spikelet_number_per_primary_branch	6__10206257
SNP	6	10196281 - 10216281	10206281	C	G	0.011	0.10282	3.67909e-08	Spikelet_number_per_primary_branch	6__10206281
SNP	6	10196286 - 10216286	10206286	C	T	0.011	0.104588	3.25505e-08	Spikelet_number_per_primary_branch	6__10206286
SNP	6	10196291 - 10216291	10206291	C	T	0.011	0.103835	3.12412e-08	Spikelet_number_per_primary_branch	6__10206291
SNP	6	10196297 - 10216297	10206297	C	T	0.011	0.105322	2.74143e-08	Spikelet_number_per_primary_branch	6__10206297
SNP	6	10196310 - 10216310	10206310	T	A	0.011	0.105901	2.78783e-08	Spikelet_number_per_primary_branch	6__10206310
SNP	6	10196311 - 10216311	10206311	C	A	0.011	0.105667	2.89395e-08	Spikelet_number_per_primary_branch	6__10206311
SNP	6	10196331 - 10216331	10206331	C	T	0.015	0.0700174	8.12347e-06	Spikelet_number_per_primary_branch	6__10206331
SNP	6	10196334 - 10216334	10206334	G	A	0.014	0.0692498	8.20228e-06	Spikelet_number_per_primary_branch	6__10206334
SNP	6	24179401 - 24199401	24189401	T	C	0.497	0.0822818	5.60179e-07	Spikelet_number_per_primary_branch	6__24189401
SNP	6	27773132 - 27793132	27783132	T	C	0.02	0.0711556	6.8119e-06	Spikelet_number_per_primary_branch	6__27783132
SNP	6	35207967 - 35227967	35217967	T	C	0.011	0.0706097	4.93526e-06	Spikelet_number_per_primary_branch	6__35217967
SNP	7	3657396 - 3677396	3667396	G	A	0.042	0.0689204	6.70635e-06	Spikelet_number_per_primary_branch	7__3667396
SNP	7	13222432 - 13242432	13232432	G	T	0.26	0.0717029	3.70203e-06	Spikelet_number_per_primary_branch	7__13232432
SNP	7	13222460 - 13242460	13232460	T	C	0.258	0.0699096	5.13206e-06	Spikelet_number_per_primary_branch	7__13232460
SNP	7	13222836 - 13242836	13232836	A	G	0.26	0.066914	8.91806e-06	Spikelet_number_per_primary_branch	7__13232836
SNP	7	13855530 - 13875530	13865530	T	C	0.02	0.0785268	2.26252e-06	Spikelet_number_per_primary_branch	7__13865530
SNP	7	13866056 - 13886056	13876056	C	A	0.128	0.0794832	2.20995e-06	Spikelet_number_per_primary_branch	7__13876056
SNP	7	13866916 - 13886916	13876916	A	G	0.022	0.0681836	9.68719e-06	Spikelet_number_per_primary_branch	7__13876916
SNP	7	13945393 - 13965393	13955393	G	A	0.158	0.0668026	8.17438e-06	Spikelet_number_per_primary_branch	7__13955393
SNP	7	13945918 - 13965918	13955918	A	G	0.128	0.0734367	4.78468e-06	Spikelet_number_per_primary_branch	7__13955918
SNP	7	13953655 - 13973655	13963655	T	C	0.159	0.0718951	3.86832e-06	Spikelet_number_per_primary_branch	7__13963655
SNP	7	13953682 - 13973682	13963682	A	G	0.163	0.0683643	8.766e-06	Spikelet_number_per_primary_branch	7__13963682
SNP	7	15217509 - 15237509	15227509	C	T	0.016	0.0674469	9.43256e-06	Spikelet_number_per_primary_branch	7__15227509
SNP	7	18273671 - 18293671	18283671	C	G	0.107	0.0756918	1.86478e-06	Spikelet_number_per_primary_branch	7__18283671
SNP	7	18480921 - 18500921	18490921	C	T	0.02	0.0937307	2.45094e-07	Spikelet_number_per_primary_branch	7__18490921
SNP	7	18491634 - 18511634	18501634	A	G	0.019	0.0725956	3.87218e-06	Spikelet_number_per_primary_branch	7__18501634
SNP	7	18851516 - 18871516	18861516	A	T	0.026	0.067532	7.79798e-06	Spikelet_number_per_primary_branch	7__18861516
SNP	7	18851529 - 18871529	18861529	A	G	0.023	0.0693604	6.25141e-06	Spikelet_number_per_primary_branch	7__18861529
SNP	7	18851533 - 18871533	18861533	G	A	0.026	0.0673292	8.345e-06	Spikelet_number_per_primary_branch	7__18861533
SNP	7	18851540 - 18871540	18861540	G	T	0.023	0.0732185	4.24552e-06	Spikelet_number_per_primary_branch	7__18861540
SNP	7	21812636 - 21832636	21822636	T	C	0.019	0.0876782	3.15604e-07	Spikelet_number_per_primary_branch	7__21822636
SNP	7	21813573 - 21833573	21823573	C	A	0.019	0.090281	2.16833e-07	Spikelet_number_per_primary_branch	7__21823573
SNP	7	21814012 - 21834012	21824012	G	A	0.012	0.118896	2.39903e-09	Spikelet_number_per_primary_branch	7__21824012
SNP	7	21816917 - 21836917	21826917	C	T	0.019	0.0873641	2.77062e-07	Spikelet_number_per_primary_branch	7__21826917
SNP	7	21817167 - 21837167	21827167	C	A	0.019	0.0878733	3.05784e-07	Spikelet_number_per_primary_branch	7__21827167
SNP	7	21818972 - 21838972	21828972	C	T	0.016	0.107829	8.89144e-09	Spikelet_number_per_primary_branch	7__21828972
SNP	7	21820198 - 21840198	21830198	T	C	0.016	0.107618	9.20965e-09	Spikelet_number_per_primary_branch	7__21830198
SNP	7	32798098 - 32818098	32808098	C	T	0.426	0.0743832	4.82916e-06	Spikelet_number_per_primary_branch	7__32808098
SNP	7	34191389 - 34211389	34201389	A	G	0.016	0.0840222	5.95714e-07	Spikelet_number_per_primary_branch	7__34201389
SNP	8	3375440 - 3395440	3385440	T	C	0.011	0.0755053	2.43402e-06	Spikelet_number_per_primary_branch	8__3385440
SNP	8	5167252 - 5187252	5177252	C	T	0.01	0.0986775	3.88173e-08	Spikelet_number_per_primary_branch	8__5177252
SNP	8	5167274 - 5187274	5177274	A	C	0.01	0.0987601	4.23943e-08	Spikelet_number_per_primary_branch	8__5177274
SNP	8	5167377 - 5187377	5177377	T	A	0.01	0.0989326	3.19276e-08	Spikelet_number_per_primary_branch	8__5177377
SNP	8	5613170 - 5633170	5623170	A	G	0.071	0.0726223	3.3132e-06	Spikelet_number_per_primary_branch	8__5623170
SNP	8	5666492 - 5686492	5676492	G	A	0.076	0.068672	9.30583e-06	Spikelet_number_per_primary_branch	8__5676492
SNP	9	14130258 - 14150258	14140258	T	C	0.011	0.104526	3.11423e-08	Spikelet_number_per_primary_branch	9__14140258
SNP	9	14130261 - 14150261	14140261	G	T	0.011	0.103309	3.22323e-08	Spikelet_number_per_primary_branch	9__14140261
SNP	9	14130272 - 14150272	14140272	T	C	0.011	0.102812	3.68389e-08	Spikelet_number_per_primary_branch	9__14140272
SNP	9	14130306 - 14150306	14140306	C	A	0.011	0.101704	4.17724e-08	Spikelet_number_per_primary_branch	9__14140306
