# Supplementary material for: Structural and deleterious burdens and their effects on yield traits in foxtail millet domestication
Source: iScience. 2025 Aug 6;28(9):113295. doi: 10.1016/j.isci.2025.113295 (PMC12397917; doi:10.1016/j.isci.2025.113295)
Supplement: Table S6. Information on significant genome-wide association signals in SV datasets [file mmc7.xlsx]

## Sheet: Sheet1
Class	Chromoosome	Interval	Peak position	Reference allele	Alternative allele	MAF*	PVE*	P value*	Phenotype	SV
SV	6	27438122 - 27458122	27448122	AGGGCCTGTTTTCTTCCACTTGCTAAACTTTAGCAGCCGTCACATCGAATGTTTAGATACCAATTAGGAGTATTAAACGTAGACTATTTACAAAACCCATTACATAAGACGAATCTAAACGGCGAGACGAATCTATTAAGCCTAATTAGTCCATGATTTGACAATGTGTTGCTACAGTAAATATTTGCTAATGATGGATTAATTAGGCTTAATTAGTCTTAATAGATTCGTCTCGCCATTTAGATTCCACTTATGTAATTGGTTTTGTAAATAGTCTACGTTTACTACTCCTAATTAGTATCTAAACATTCGATGTGACACGTGCTAAAAATAAGACACGGGAAGAAAACGCCCCCTAA	A	0.054	0.0641528	8.96192e-06	Grain_weight_of_main_panicle	6_27448122
SV	5	45128870 -45148870	45138870	TTTCTTATGGTGAATTAACGAGTCCTTGTTCATGATTCCTCCGGATAATGGGAGAT	TTTCTTAATTCAC	0.05	0.0648156	8.02667e-06	Spikelet_number_per_primary_branch	5__45138870
SV	7	18284162 -18304162	18294162	A	AGGCCATGTTTAGTTACTCCCAACTCCCAACTTTGACACTATGCAAAAAGAAGATTCCCCATCACATCAAACTTGCGGTACATGCATGGAGTACTAAATGTAGATGAAATTAAAAACTAATTGCACAGTTTTGTTGTACTTTGCGAGACGAATCTTTTGAGCCTAATTAGTCAATATTTGGACAATAATTCACAAATACAAACGAAACGCTACAGTGTGCTACAGTGCTGTAACAGTAATTTGGCACCTCCCAAATTCCCTAACTAAACAAGGCCTTA	0.11	0.0824186	8.04986e-07	Spikelet_number_per_primary_branch	7__18294162
SV	8	35757792 - 35777792	35767792	GTAGCTTTGCCAAAGGATAGTAAGTGCCTGCACATATTTAACAAAGGGAAACAACAAATGATCAAACATTACCAATGTGTGCATATTAACTACAATTCTACTGGACTGTGTAGAATTAGAAGTTCTTGTATATGCATATACTTCCTCTGATCTTTTTCAATCATAAGGCAATTTTTAATTCTTGCGGTCAAGTATGTGATGTTAAACTTTGAACATTAATTCATTTTCAGATGTACAAATTTATATATATGATAATATATATCTGCACAATGATGATCACTTTATGGCAAGCATTGAACTTGACTCCTATATTTTTCTGTATTAATTGGTTTCCTCAGGACGGCTGTCAGGAACTGCCATCAGGAAATGATTCCTGTCGGTTGGACCGACAGGAGAAAT…	G	0.093	0.0683335	4.63124e-06	Spikelet_number_per_primary_branch	8__35767792
