# Supplementary material for: Structural and deleterious burdens and their effects on yield traits in foxtail millet domestication
Source: iScience. 2025 Aug 6;28(9):113295. doi: 10.1016/j.isci.2025.113295 (PMC12397917; doi:10.1016/j.isci.2025.113295)
Supplement: Table S7. 174 candidate genes with deleterious SNPs present [file mmc8.xlsx]

## Sheet: Sheet1
Chromoosome	Variations*	Gene_name
1	1_37321129	GLN1-1
1	1_37384778	At1g14780
1	1_37621669	MSP1
1	1_37625703	At5g55050
1	1_37635107	NPF5.9
1	1_37641956	JGB
1	1_37673368	MNS5
1	1_37684154	NUA
1	1_37720319	NAT6
1	1_37729200	Lsm12a
1	1_2528488	MSSP2
1	1_2528488	RPS24A
1	1_28808097	MYB16
1	1_30708063	TIL
1	1_30716190	PDS5C
1	1_30716190	RPS11
1	1_30716190	MICU
1	1_30785776	APT2
1	1_30785776	UGNT1
1	1_37349439	MAP70.2
1	1_37349439	MTERF18
1	1_37349439	RDR1
1	1_4415654	APC2
1	1_4415654	CML21
2	2_25295230	BZIP2
2	2_25295230	DVL4
2	2_28987869	ARB_01444
2	2_28987869	CYP81Q32
2	2_28987869	AAE1
2	2_3479268	OVA6
2	2_3479268	MCTP16
2	2_38422581	Utp23
2	2_38422581	BBR
3	3_2589245	RS2Z33
3	3_2589245	ABCG1
3	3_2589245	OBGM
3	3_2628473	PI4KG7
3	3_2628473	STAR2
3	3_46653102	PAP1
3	3_46653102	DGK1
3	3_4703336	MED32
3	3_4703336	At1g53330
3	3_49899595	FAH1
3	3_49899595	Os12g0628600
4	4_34143333	CIPK24
4	4_265952	SKU5
4	4_265952	REN1
4	4_265952	BAG7
4	4_265952	MTR4
4	4_285286	At3g13930
4	4_285364	At4g12490
4	4_285364	SCL6
4	4_338792	SEC16B
4	4_338792	RVE6
4	4_37984304	Bp10
4	4_37984304	BCHB
4	4_5452363	Os07g0631100
4	4_5452363	EMB2745
4	4_6373000	TIC22
4	4_6373000	FUT1
4	4_6373000	FT1
5	5_42800461	NRPD1
5	5_43436756	At2g19130
5	5_43488664	DBR
5	5_43495024	At5g48380
5	5_43501607	BIR2
5	5_43506856	PAE5
5	5_43529156	ILK1
5	5_43647251	PBB1
5	5_43655192	VIPP1
5	5_44024090	At2g19490
5	5_44042183	VTC2
5	5_44180414	SMC2-2
5	5_44182382	GSO1
5	5_44189884	RR26
5	5_44215292	Os01g0905400
5	5_45147455	pi041
5	5_368292	MTB1
5	5_368292	DMS3
5	5_376341	SINAT5
5	5_42195441	EVI5
5	5_42195441	NHL10
5	5_42195441	NEK5
6	6_2540568	FBL23
6	6_3051812	XRN3
6	6_27798765	TCP18
6	6_28063325	FAB1C
6	6_31650169	RPL10A
6	6_31650179	OPT1
6	6_31650179	RNP1
6	6_31650179	At1g03370
6	6_34768948	C4
6	6_34768948	PUX8
6	6_3943862	At1g31830
6	6_3943862	GNAT4
6	6_4759653	IMP4
6	6_4759653	ORP2A
6	6_4908141	ABCB19
6	6_4908141	heatr6
6	6_4943596	tmem120
7	7_13865530	ERDJ2
7	7_13876056	WAK5
7	7_18490921	RPS27
7	7_18501634	NUDT13
7	7_32808098	PSAN
7	7_18660110	At5g26710
7	7_18660110	ITPK1
7	7_19419183	BIC1
7	7_19419183	FDX3
7	7_23283342	PUX1
7	7_23283342	G6PDH
7	7_23283342	NBP35
7	7_23283342	SKIP14
7	7_23320672	RECQL5
7	7_23320672	yuiD
7	7_23320672	LIP
7	7_23340080	At3g27220
7	7_23362876	NRPB5A
7	7_23362876	PUB45
7	7_23362876	BHLH128
7	7_33601007	fam135b
7	7_33601007	B1L
7	7_33601007	TULP14
8	8_1112341	UBA2
8	8_1112341	MDIS2
8	8_1112341	At1g14600
8	8_3659899	EC1.4
8	8_3659899	SYP61
8	8_3659899	RPL3
8	8_37939273	KIN14P
8	8_37939273	NRPB9A
9	9_1013519	Os01g0871200
9	9_1013519	AMT3-2
9	9_1081658	NAPRT1
9	9_1081658	CESA5
9	9_1316879	ephA
9	9_1316879	HIPP07
9	9_1316879	CNR10
9	9_3359338	GDH1
9	9_3359338	LTPG5
9	9_36448946	At5g43822
9	9_36448946	PER57
9	9_44012512	VQ22
9	9_44012512	PAB1
9	9_44012512	Aqr
9	9_497120	NAC100
9	9_497120	BTF3
9	9_497120	At3g08650
9	9_499902	At4g14100
9	9_6319679	STS14
9	9_6319679	MIZ1
9	9_6382103	ISPH
9	9_6382103	At1g28695
9	9_6382103	GA17800
9	9_638623	At4g15970
9	9_638623	COG2
9	9_638623	RIN4
9	9_6451501	SCPL18
9	9_6451501	SCPL19
9	9_6451501	FKBP70
9	9_6451501	LCAT1
9	9_770472	SEN102
9	9_770472	REPA
9	9_775334	At3g48460
9	9_775334	B'ETA
9	9_775334	COQ3
9	9_860261	usp106
9	9_860261	RPS6
9	9_885333	RABA2A
9	9_885333	SOP3
9	9_885333	VPS9A
9	9_953793	DPMS1
9	9_953793	PCMP-E89
9	9_953793	PRL1-IFG
